# Supplementary material for: Cnot8 eliminates naïve regulation networks and is essential for naïve-to-formative pluripotency transition
Source: Nucleic Acids Res. 2022 Apr 7;50(8):4414–35. doi: 10.1093/nar/gkac236 (PMC9071485; doi:10.1093/nar/gkac236)
Supplement: gkac236_Supplemental_Files [file gkac236_supplemental_files.zip]

Archive with 8 entries (8 files):
- Supplementary information-proof-22.4.5.pdf
- Supplementary Information.docx
- Supplementary Table S3. Upregulated and downregulated expression genes in Cnot7 KO ESCs.xlsx
- Supplementary Table S4. Upregulated and downregulated expression genes in Cnot8 KO ESCs and EpiLCs.xlsx
- Supplementary Table S5. Genes involved in Cnot8-dependent degradation.xlsx
- Supplementary Table S6. Naive-like genes  related with Cnot8-dependent degradation.xlsx
- Supplementary Table S7. Cnot8-dependent degradation naive GRN genes.xlsx
- Supplementary Table S8. The list of all GO terms that possess more than 50 genes detected by PAIso-seq.xlsx
