# Supplementary material for: Cnot8 eliminates naïve regulation networks and is essential for naïve-to-formative pluripotency transition
Source: Nucleic Acids Res. 2022 Apr 7;50(8):4414–35. doi: 10.1093/nar/gkac236 (PMC9071485; doi:10.1093/nar/gkac236)
Supplement: gkac236_Supplemental_Files [file gkac236_supplemental_files.zip › Supplementary Table S3. Upregulated and downregulated expression genes in Cnot7 KO ESCs.xlsx]

## Sheet: Up in ESCs (n=639)
Table S3: Upregulated and downregulated expression genes in Cnot7 KO ESCs
Gene	WT-ESCs	Cnot7 KO-ESCs
Sulf1	4	4.83
Zap70	1.41	2.3
Adam23	1.28	3.65
Serpine2	1.93	2.74
3110009E18Rik	2.56	3.37
Csrp1	5.86	7.13
Nmnat2	3.24	4.78
Mael	2.64	3.55
Aim2	3.23	4.94
Akt3	2.37	3.02
Ptpn14	1.47	2.5
Mpp4	1.63	2.34
Tmem237	3.27	4.15
Fzd7	3.97	4.9
Des	2.56	3.74
B3gnt7	3.86	4.79
Gm28626	2.62	3.42
Elf3	7.61	8.25
Phlda3	5.47	6.25
Inava	2.33	3.21
Odr4	2.1	3.01
Soat1	2.63	3.56
Prdx6	7.16	8.1
Arhgap30	2.95	3.93
Pea15a	1.96	3.3
Lefty2	6.15	6.93
Lefty1	3.73	4.94
5033404E19Rik	2.9	4.18
Lyplal1	3.69	4.46
Gm15270	2.2	3.7
Ahi1	1.79	2.5
Zfp365	1.41	2.75
4930483K19Rik	3.95	4.71
Pfkl	5.71	6.88
Myb	1.21	2.12
Ccn2	4.05	5.17
P4ha1	4.59	5.45
1110002J07Rik	1.95	3.78
Lss	4.94	5.78
Aire	2.34	3.26
Madcam1	1.02	2.53
Gadd45b	5.82	6.62
4930404N11Rik	5.79	6.43
Tle6	2.85	4.3
1700028I16Rik	1.16	2.27
1500009L16Rik	2.82	4.81
Sycp3	4.53	5.38
Usp44	1.46	2.17
Nr2c1	1.04	1.92
Irak3	2.05	3.34
Tbk1	3.13	3.92
Ndufa4l2	1.64	4.79
Stat5b	2	2.73
Stk10	1.51	2.25
Ntn1	4.03	5.05
Ccdc92b	1.12	2.12
Grb10	5.12	6.38
Ugp2	4.06	4.68
Lsm11	2.22	2.82
Rap1gap2	1.31	1.97
Ksr1	3.39	4.1
Stxbp4	1.31	2.06
Spag9	4.05	4.65
Stac2	3	4.24
Pitpnc1	3.39	4.32
Narf	3.01	3.74
Pisd-ps3	3.59	4.39
Pisd-ps1	3.58	4.38
Ccm2	4.63	5.28
Igfbp3	2.93	4.15
Chac2	1.75	2.42
Cdkn2aipnl	6.72	7.32
P4ha2	1.71	2.55
Snord49b	6.16	6.79
Myh13	2.57	3.24
Tnfsf12	2.67	3.28
2810408A11Rik	2.28	2.96
Acap1	1.75	2.87
Mir7115	4.66	5.27
Pld2	1.39	2.04
Cyb5d2	1.03	1.67
Tax1bp3	2.4	3.22
Ankrd13b	2.01	2.78
Aldoc	5.07	5.87
Lgals9	1.05	3.67
Gm11201	1.76	2.6
Gdpd1	1.8	2.5
Nme2	7.34	8.54
Gm11520	1.57	2.31
Ngfr	3.69	5.24
4833417C18Rik	1	2.03
Ttll6	2.61	4.16
1700001P01Rik	1.68	2.37
Arl5c	2.49	3.17
Grb7	3.86	4.55
Fkbp10	1.12	1.87
Cavin1	3.06	3.99
Fzd2	2.62	3.38
Gm11627	2.72	3.82
Limd2	3.99	4.59
Rgs9	1.4	2.38
Unc13d	2.2	3.23
Notum	4.77	5.58
Rfng	4.1	5.42
Slc16a3	3.44	6.14
Cybc1	3.46	4.35
Tex19.1	5.85	6.56
Hexdc	2.27	3.42
Foxk2	4.81	5.94
Fn3krp	2.14	3.62
Ak7	1.68	3.09
9030624G23Rik	1.68	2.64
Arl4a	4.05	4.73
Srp54c	2.34	3.3
Tmem229b	2.37	3.39
Evl	4.34	5.04
Dnmt3a	2.54	3.81
Fkbp1b	3.33	3.92
Rdh14	2.01	2.68
Egln3	4.33	5.01
Baz1a	3.55	4.25
Srp54b	2.37	2.98
Pole2	5.27	6.21
Dhrs7	4.33	5.15
4930447C04Rik	1.49	2.66
Six1	3.47	4.36
Mir9718	5.82	6.91
Abcd4	4.78	5.46
Degs2	2.77	3.42
Mta1	6.6	7.24
Tedc1	3.96	5.2
Carmil1	2.14	3.35
Iqgap2	2.16	3.7
Dsp	3.38	4.58
Gmpr	1.4	3
Scamp1	3.07	3.78
Ap3b1	6.14	7
Akr1e1	3.64	4.23
Pfkp	6.01	6.72
Actn2	1.99	4.15
Stard3nl	1.7	6.14
Acot13	5.69	6.3
Sox4	1.75	3.04
Sirt5	1.52	2.86
Mir6945	6.27	7.11
Aggf1	4.79	5.53
F2r	2.48	4.51
Hmgcr	6.8	7.85
Fam169a	4.79	5.92
Sgtb	2.41	3.36
Ddx4	1.2	2.76
Ccno	1.07	2.03
Emb	4.12	4.8
4930452B06Rik	3.45	4.12
Kcnk5	4.37	5.49
Rpp14	3.74	4.76
Htd2	3.74	4.75
Bmpr1a	4.88	5.6
Micu2	3.37	4.43
Cryl1	3.08	3.88
Fgf17	1.6	4.21
Piwil2	1.86	3.55
Klf12	2.23	2.88
Mycbp2	2.21	2.94
Slain1	2.47	3.29
Slc15a1	3.95	4.55
Abhd6	2.67	3.37
Pxk	1.96	3.77
Zcchc24	2.74	3.85
Nt5dc2	6.39	7.32
Cdhr1	2.06	2.79
Pnp	3.76	4.49
Pnp2	3.54	4.22
Ndrg2	3.08	3.9
Haus4	4.71	5.31
Efs	2.96	3.79
Nfatc4	1.67	2.53
Il17d	1.06	2.48
Eef1akmt1	5.17	5.82
Gulo	1.45	2.09
Clu	3.12	4.2
Dmtn	4.98	5.98
Rcbtb2	3	4.04
Gpr20	1.4	2.33
Gm10863	2.19	3.28
5031439G07Rik	3.7	4.29
Galnt6	5.18	5.97
Grasp	4.64	5.66
Rida	4.34	5.03
Ndrg1	4.83	5.95
Jrk	1.26	1.86
Ly6k	1.16	1.89
Ly6e	8.49	9.38
Mafa	3.07	4.78
C1qtnf6	3.72	4.32
Rac2	2.4	3.37
Card10	3.19	3.99
Mfng	2.01	3.84
Lgals1	6.55	7.59
Polr2f	7.4	8.15
Csnk1e	5.21	5.84
Tomm22	6.69	7.42
Shisa8	3.3	4.22
Cenpm	6.05	6.68
Arsa	3.53	4.14
Yaf2	3.12	3.85
2610037D02Rik	1.16	2.01
Rnd1	3.39	4.41
Itgb7	2.92	3.77
Rarg	3.96	6.15
Mir6963	7.32	8.52
Itga5	5.38	6.54
Slc12a8	1.97	2.69
Alg1	4.96	5.78
Snx29	1.39	2
Sema5b	1.56	2.43
Bmerb1	4.98	5.73
Pkp2	4.56	5.27
Igf2bp2	5.82	6.73
Lrrc15	4	4.93
Robo1	1.15	2.95
Srl	2.57	3.4
Mettl22	4.81	5.49
Snn	3.31	4.03
Pla2g10	3.09	3.93
Tmem191c	4.35	5.07
Rubcn	3.26	3.86
Rabl3	4.42	5.26
Fstl1	3.76	5.29
B4galt4	1.57	2.15
Zdhhc23	2.21	2.8
Dppa2	5.41	6.51
Dppa4	5.56	6.27
Pcnp	6.02	6.74
D16Ertd472e	1.23	2.11
Sod1	9.19	9.84
Uqcc2	7.34	8.16
Plekhh2	1.78	2.91
Agpat4	3.31	4.85
Abca3	1.79	2.55
Pbx2	5.2	5.93
Rftn1	2.79	3.41
Pisd-ps2	1.67	2.29
Dynlt1b	4.79	5.39
Zfp213	2.77	3.78
6330415G19Rik	1.01	2.08
Prss41	1.34	2.01
Rpl3l	2.33	3.08
Hmga1	9.25	9.89
Hmga1b	9.6	10.24
Mapk13	3.48	4.28
Ppil1	6.19	6.94
Cbs	4.45	5.05
Notch3	2.15	3.72
Rab11b	4.14	4.83
BC051226	3.07	3.65
H2-DMb1	1.43	2.01
H2-Eb1	1.23	1.95
Gpsm3	2.59	3.34
Notch4	1.6	3.09
Egfl8	1.14	2.09
Enpp5	1.02	2.08
Enpp4	2.56	3.31
Foxp4	4.52	5.27
Crb3	4.24	5
Dennd1c	2.94	3.73
Socs5	1.6	2.55
Zscan30	1.75	2.4
Pdgfrb	1.03	2.44
Prelid3a	1.06	1.78
Psma8	3.63	4.22
Mocos	1.7	2.98
Bin1	1.8	2.85
Dnd1	2.61	3.36
Rell2	1.25	1.89
Eno1b	9.58	10.16
Cdx1	5.31	7.03
1500015A07Rik	2.04	3.8
Afap1l1	1.39	2.94
Cep76	4.58	5.18
Sall3	1.86	2.58
Cpn1	1.54	3.16
Gng3	4.81	5.67
Kcnip2	1.08	2.07
Nudt8	3.98	4.92
Cabp4	1.98	2.75
Arl2	6.47	7.06
Mir12193	8.86	9.47
Carnmt1	4.08	4.7
Fxn	2.99	3.95
Plgrkt	4.22	4.93
Optn	3.28	3.92
Fam129b	5.48	6.24
Pbx3	2.22	2.95
Nr6a1	4.5	5.89
Gca	5.01	6.57
Agps	5.4	6.19
Sestd1	2.51	3.49
Cwc22	3.58	4.38
Qser1	3.71	4.32
Dtd1	1.8	3.38
Hck	3.63	4.68
Snhg11	2.68	3.87
Gpsm1	1.28	2.11
Aif1l	2.53	3.42
Stxbp1	3.69	4.34
Dpp4	2.98	4.42
Grb14	5.57	6.35
Pdk1	1.89	2.61
Fkbp7	1.65	3.11
Slc43a1	2.59	4.39
Slc43a3	2.69	3.54
Mdk	7.26	8.16
Mir7000	6.33	7.03
Pced1a	2.01	2.71
Tcf15	2.51	3.18
Id1	2.62	3.21
Tspyl3	1.57	2.44
Manbal	3.9	5.89
Ptprtos	4.87	5.61
Fitm2	2.63	3.41
Ptgis	3	4.03
Gnas	5.6	6.28
Atp5e	4.17	6.86
Gm14393	2.75	3.48
Uckl1	3.79	4.58
Uckl1os	2.3	2.9
Tcea2	1.33	1.93
Nfkb1	2.99	4.23
Stmn2	7.35	8.54
Gyg	3.8	4.4
Zmat3	4.43	5.06
Rhoc	5.68	6.86
St7l	1.08	1.85
Sort1	1.75	2.58
Snx7	1.43	2.27
Adgrl2	1.34	3.05
Wls	2.23	3.97
Spry1	1.82	2.58
Cog6	3.53	4.27
Sohlh2	4.48	5.39
Pfn2	3.05	3.78
Siah2	3.6	4.2
Rab13	3.08	3.74
S100a13	6.94	7.55
Polr3gl	2.74	3.68
Capza1	3.72	5.9
Extl2	1.87	2.58
Slc30a7	2.27	2.94
Lrrc39	1.65	2.29
Rwdd3	1.45	2.05
Arhgap29	1.66	2.39
Sec24d	2.53	3.73
Pitx2	1.89	3.3
Pla2g12a	1.85	2.55
Slc9b1	1.21	2.31
Manba	4.07	5.51
Lmo4	1.65	2.36
Sh3glb1	3.82	4.46
Odf2l	2.26	2.87
Ssx2ip	3.8	4.52
Pgm2	4.16	5.33
Dlgap3	4	5.48
Ctnnbip1	4.23	5.05
Clvs1	1.8	2.45
Ptgr1	5.79	6.58
Tle1	2.36	3
Itgb3bp	3.07	4.24
Dock7	3.99	4.58
Raver2	2.57	3.3
Calr4	2.57	3.23
Zswim5	2.13	2.73
Col9a2	3.32	4.57
Lin28a	4.96	6.3
Asap3	1.1	1.81
Ece1	1.79	3.25
Spsb1	2.61	4.56
Srsf12	1.06	2.02
Il11ra1	1.64	2.27
Dnajb5	2.67	3.5
Aldh1b1	1.35	3.26
Tgfbr1	3.39	4.21
Ctnnal1	4.7	5.79
Tmem245	3.35	4.11
Cdkn2a	4.88	5.5
Pcsk9	2.41	4.44
Lexm	1.13	1.9
Fam151a	1.59	2.44
Rab3b	1.18	1.99
Plk3	4.56	5.28
Cited4	1.83	2.71
Tmem200b	1.09	2.36
Smpdl3b	1.84	3.78
Xkr8	2.66	3.35
Grrp1	1.21	3.03
Ncmap	2.04	3.9
Tcea3	4.42	5.37
Mir7018	4.85	5.82
Padi4	1.43	2.09
Epha2	5.49	6.08
Tmem51	4.59	5.65
Nmnat1	2.95	4.08
Acap3	2.09	2.75
C1qtnf12	2.62	3.39
Plekhn1	1.68	2.39
Gnai1	3.77	5.04
Usp46	5.1	6.25
Lrrc8b	1.83	2.62
Tesc	1.62	2.57
Pdgfa	6.33	6.96
Cdk6	1.47	3.36
Rundc3b	1.33	2.55
Lgi2	1.19	2.96
Ptpn13	1.5	2.51
Stx2	2.27	3.04
Clip2	1.44	2.22
Rasa4	3.78	4.42
Ssc4d	2.2	3.09
Radil	4.49	5.15
Baiap2l1	4.9	6.74
Cyp51	6.09	6.96
Sri	3.25	4.15
Crmp1	3.42	4.93
Fgfbp1	2.51	3.13
C330024D21Rik	2.1	3.27
Bend4	3.83	5.21
Slain2	4.52	5.34
Rasl11b	1.25	2.22
Pdcl2	3.32	4.18
Thap6	1.24	2.25
Ccng2	3.01	4.09
Cnot6l	3.08	3.67
Coq2	3.19	4.36
Vsig10	2.7	3.37
Nipsnap2	5.45	6.23
Vps37d	1.89	2.51
Ttyh3	2.68	3.66
Gm15708	3.51	5.03
2210417A02Rik	1.5	2.59
Ccdc136	3.09	4.22
Cald1	2.43	3.34
Plekha5	3.13	3.8
Ppp1r9a	1.07	2.35
Akr1b10	2.3	3.26
Atp6v0a4	1.09	1.81
St3gal5	2.78	4.11
Slc4a5	3.69	4.27
Slc41a3	2.02	2.78
0610040F04Rik	3.36	4.01
Clstn3	2.79	4.6
Lrmp	2.41	3.78
Peg10	1.59	4
Pdk4	1.1	2.1
Bmt2	3.51	4.19
Akr1b8	1.34	2.59
Stra8	3.06	5.25
Gm10244	4.7	5.63
Npy	1.62	2.96
Hotairm1	2.1	3.35
Hoxa1	2.31	2.9
Halr1	3.12	5.1
Particl	4.44	5.14
Elmod3	3.06	3.69
Tgoln1	4.48	5.52
Tgoln2	4.84	5.76
Tlx2	3.96	4.68
Vax2os	1.84	2.65
Gata2	3.1	4.56
Trh	3.72	5.38
Bhlhe40	4.98	6.24
Ttll3	2.87	4.9
Camk1	3.7	4.29
Eno2	2.82	3.97
Lag3	1.45	2.13
Kras	5.24	6.32
Gm15706	1.75	2.73
Gm6654	2.03	2.87
Amn1	2.23	3.09
Atp10a	3.02	4.31
Pde3b	1.37	2.06
Nectin2	5.97	6.64
Lgals6	1.93	2.58
Chst8	2.26	3.11
Tdrd12	4.58	5.24
Fah	4.91	5.73
Parva	1.62	2.47
Aurkc	3.53	4.82
Obox6	3.58	4.62
Pvr	5.98	6.63
Igsf23	1.26	2.14
Prr19	1.5	2.26
Nlrp4a	1.13	2.12
Prx	4.02	4.73
Capn12	3.58	4.32
Zfp30	1.43	2.57
Zfp74	2.55	3.28
Cox7a1	5.67	6.85
Clip3	1.47	3.21
Nphs1os	2.97	3.95
Aplp1	6.22	7
Nphs1	2.89	4.08
Kirrel2	2.8	3.61
Zbtb32	3.54	4.29
Gpatch1	3.79	4.68
Nudt19	5.56	6.22
Klk10	1.66	2.97
Klk8	2.1	3.25
Ftl1	11.81	12.53
Ldha	9.55	10.49
Kif7	2.12	2.92
Anpep	1.7	2.3
Thrsp	2.65	3.29
Serpinh1	4.83	5.97
P2ry2	2.09	4.05
Folr1	6.4	7
Eif3f	8.57	9.45
Calca	1.44	3.63
Mylpf	8.42	9.04
Bnip3	3.41	5.58
Cdkn1c	1.17	2.84
Phlda2	5.67	7.3
Slc22a18	2.59	3.83
Tnfrsf22	3.34	4.08
Wwox	2.41	3.63
Got1l1	3.19	4.79
Ccl25	2.75	3.36
Col4a1	1.02	2.12
Mcf2l	1.68	2.28
Wrn	2.54	3.21
Acsl1	4.66	5.28
Tenm3	1.42	3.67
Galnt7	4.21	4.92
Nek1	3.6	4.19
Bbs2	2.98	3.87
Ctxn1	3.44	4.26
6820431F20Rik	4.93	5.53
Slc25a15	4.53	5.33
Nkx6-3	1.82	3.18
Plpp5	3.71	4.34
Adrb3	2.65	3.95
Tex15	1.67	2.82
B430010I23Rik	1.61	2.21
Ankrd37	2.54	3.79
Dctd	5.04	5.88
Yjefn3	1.13	1.94
Gdf1	1.68	2.27
4930522P08Rik	2.57	3.41
Ocel1	2.08	2.75
Zfp882	1.23	1.91
Adgre5	5.82	6.54
Mir1668	7.58	8.39
Adgrl1	4.39	5.24
2210011C24Rik	3.83	4.47
Mir1199	4.07	5.47
Nanos3	4.23	5.15
Ccdc102a	2.79	3.78
Mmp15	2.26	3.31
Agrp	1.88	3.01
Mir1966	3.74	5.28
Mir7074	6.01	6.62
St3gal2	4.42	5.15
Bcar1	4.29	5.03
Mon1b	2.33	2.99
Cmc2	4.14	4.77
Gcsh	6.96	8.26
Necab2	2.18	3.66
Mlycd	1.69	2.41
Cotl1	6.04	6.68
1190005I06Rik	1.78	3.55
Klhdc4	5.51	6.11
Mvd	6.47	7.18
Spire2	5.2	6.03
Itgb1	6.19	6.93
Igdcc3	2.83	3.64
Smco4	2.78	3.38
Pkm	10.35	10.96
Anxa2	3.65	4.54
Myo5c	2.31	3
Mthfsl	1.24	2.31
Pxylp1	1.49	2.26
Osbpl10	3.45	4.13
Xylb	2.85	3.75
Ulk4	1.02	1.74
S1pr2	4.72	5.37
Rpusd4	4.64	5.62
Cdon	2.67	3.42
Oaf	2.1	2.85
Slc37a4	1.87	2.48
Phldb1	1.47	2.25
Mpzl3	2.43	3.13
Tmprss5	1.62	2.59
Calml4	4.13	4.79
Pclaf	3.7	4.42
Lactb	2.29	3.17
Aldh1a2	3.4	4.71
Gnb5	1.37	2.91
Plod2	4.33	5.28
Plxnb1	1.43	2.42
Cmc1	2.32	3.56
Eomes	1.52	2.12
Plcd1	3.54	4.68
Clcn5	1.01	2.38
Cask	3.04	3.86
Maoa	3.4	4.45
Klhl13	5.1	6.24
2022-09-06	1.6	2.23
Enox2	1.86	2.51
Gpc3	4.72	5.45
Fhl1	4.63	5.63
Zfp449	1.52	2.38
Efnb1	1.44	2.42
Phka1	1.75	2.73
Rps6ka6	4.71	5.42
BC065397	1.85	2.91
Atg4a	1.05	1.74
Nxt2	4.69	5.67
Mid1	3.4	5.45
Kcnd1	1.81	2.51
Porcn	1.12	3.42
Fthl17f	1.64	3.26
Phf6	3.36	4.13
Hprt	7.84	8.5
Smim10l2a	1	1.99
Dusp9	5.13	5.88
Fundc2	3.56	4.3
Zc4h2	1.54	2.36
Cited1	2.4	3.82
Pgk1	6.03	6.94
Hmgn5	2.14	3.16
Tspan6	1.05	1.95
Mir3112	5.05	5.73
Armcx2	1.12	3.91
Nxf3	1.15	2.18
Tmsb15b1	1.04	2.7
Tmsb15b2	1.09	2.69
Esx1	1.75	2.38
Map7d2	2.05	2.71
Ap1s2	3.4	4.07
Pir	5.56	6.29

## Sheet: Down in ESCs (n=859)
Table S3: Upregulated and downregulated expression genes in Cnot7 KO ESCs
Gene	WT-ESCs	Cnot7 KO-ESCs
Etnk2	2.19	1.01
2022-03-02	7.96	7.22
Eya1	4.52	3.56
Gsta3	4.64	3.67
Spats2l	3.29	2.01
Aox3	3.48	1.5
Plekhm3	3.54	2.63
Tns1	4.34	3.17
Dner	3	1.51
Inpp5d	7.57	6.98
Mgat5	3.39	2.8
1700025G04Rik	3.49	2.83
Tor3a	3.68	2.42
Sft2d2	4.66	4.02
Gpr161	2.12	1.38
Atf6	3.85	3.26
Susd4	4.06	3.31
Adhfe1	2.43	1.57
Mcmdc2	3.64	2.97
Msc	3.33	2.63
Tmem14a	3.41	2.76
Fzd5	5.36	4.62
Crygc	2.7	1.27
Cryge	4.25	3.42
Crygd	4.38	3.77
Idh1	8.52	7.85
Cryga	3.23	1.21
D630023F18Rik	4.1	2.56
Rpe	7.06	6.34
Slc11a1	5.52	3.37
Pnkd	5.75	4.91
Tmem198	1.8	1.09
Slc16a14	2.46	1.4
Tmem185b	4.64	3.76
Slc35f5	3.26	2.62
Kiss1	2.41	1.24
Mir6903	5.53	4.48
Atp2b4	5.01	3.21
Mir1231	6.87	6.29
Tnni1	4.96	3.46
Lad1	4.3	3.17
Ivns1abp	6.57	5.57
Tmco1	5.83	4.76
Mir1981	10.52	9.69
C130074G19Rik	5.32	4.16
D1Pas1	3.97	3.12
Atf3	3.07	2.41
Btbd11	3.77	2.9
Plekhg1	4.9	4.09
Aig1	3.04	2.46
Sgk1	8.15	7.56
Arhgap18	4.25	2.96
Tpd52l1	6.01	5.42
Gja1	2.41	1.83
Arid5b	5.77	5.11
Slc16a9	4.92	3.76
Aldh1l2	2.24	1.43
Srgap1	2.56	1.68
Pex3	5.92	5.22
Slc18b1	4.71	3.85
Cenpw	4.86	4.23
Psap	9.35	8.64
Chst3	3.8	1.5
Tspan15	4.56	3.41
Derl3	3.92	2.96
Pttg1ip	8.17	7.25
Dnmt3l	4.92	4.25
Mir6908	8.9	8.21
Misp	1.75	1.08
Reep6	6.74	5.27
Snord37	6.08	5.37
Platr7	3.38	1.86
Spic	6.23	4.51
Socs2	6.13	5.46
2310039L15Rik	2.04	1.16
Dusp6	3.73	1.67
4930430F08Rik	4.47	3.84
Ddit3	7.51	6.33
Arhgap9	4.76	3.02
Spns3	1.95	1.01
Ddc	6.49	5.86
Wwc1	5.17	4.42
Rnf130	2.75	2.14
Slc43a2	2.42	1.82
Cacng5	1.93	1.18
2610035D17Rik	2.74	1.7
Tmem104	3.29	2.63
Hid1	3.03	1.86
1700042O10Rik	3.17	2.22
Slc1a4	5.61	4.84
Zrsr1	4.26	3.61
Stc2	3.59	2.98
Pttg1	6.67	5.95
D930048N14Rik	3.33	2.63
N4bp3	5.79	5.19
2010001A14Rik	2.1	1.15
Rai1	2.5	1.91
Map2k3os	3.58	2.92
Alox12	3.69	2.7
Xaf1	4.45	2.59
Atp2a3	4.08	2.46
Dbil5	2.25	1.56
Myo19	6.09	5.49
Elobl	3.86	2.91
Acsf2	6.46	5
Gm11545	2.89	1.98
Itga3	4.73	4
B4galnt2	3.39	2.35
Hoxb13	3.81	2.73
Hoxb9	2.37	1.73
Sp6	4.71	4.1
Osbpl7	6.02	4.97
Gm11532	4.14	3.53
Tbx21	2.99	1.63
Tbkbp1	5.2	3.98
Jup	6.96	6.19
Ttc25	4.32	3.1
Itgb3	2.31	1.57
Fads6	4.26	3.15
Slc16a5	2.65	1.18
Cbx4	3.46	2.19
Cbx8	3.83	2.1
Slc26a11	4.58	3.64
Npb	3.27	2.19
Adi1	6.82	5.88
Pygl	2.71	2.06
Wars	7.7	6.98
Etv1	3.83	2.77
Nin	3.77	2.87
Syne2	1.99	1.28
Smoc1	5.42	4.82
Ift43	6.32	5.26
Dglucy	4.76	2.56
Rian	7.19	6.4
Wdr25	3.82	3.09
Apopt1	6.12	5.22
Mycn	7.22	6.4
1700030C10Rik	6.01	5.02
Id2	4.02	2.89
Efcab10	4.06	1.33
Rpl10l	8.25	6.99
L2hgdh	5.77	5.16
L3hypdh	4.27	3.63
Hspa2	3.53	2.93
Gpx2	8	6.93
Acot1	4.06	3.47
Gm805	1.61	1.01
Chga	2.89	1.68
Serpina3h	3.04	1.4
Gsc	5.03	3.29
Meg3	6.07	5.11
Mirg	5.55	4.5
AF357359	9.9	8.77
Mir410	7.19	5.75
Mir3072	4.98	3.91
Dio3	2.97	1.6
Zfp839	4.05	3.45
Trmt61a	4.89	4.28
Adssl1	3.75	2.8
Inf2	2.86	2.22
Clba1	3.16	2.32
Mtr	5.25	4.41
Slc22a23	3.28	2.37
Aopep	3.43	2.81
Dmgdh	6.24	4.28
Slc30a5	6.78	5.51
Tasor2	3.63	2.98
Asb13	2.66	1.61
Gm10336	4.23	3.32
Prss16	3.32	2.6
Hist1h1c	2.3	1.69
Serpinb1a	4.98	3.74
Serpinb9	2.9	1.96
Serpinb9b	4.71	2.7
Serpinb6b	3.76	1.9
Tfap2a	2.5	1.86
Cxcl14	3.76	2.2
Tgfbi	3.71	2.35
Mir7-1	5.2	4.53
Gm3604	3.72	3.11
Fbp2	4.28	1.83
Ctsl	7.86	7.2
2410141K09Rik	5.71	4.7
Zfp493	2.34	1.24
Lpcat1	7.04	6.37
Glrx	5.7	4.7
Vcan	3.93	3.18
Rps23	5.16	3.9
Bhmt2	5.59	3.84
Bhmt	6.38	4.02
AW495222	5.68	3.93
Nsa2	5.23	3.32
Lncenc1	8.17	3.89
Serf1	2.69	2.09
Mier3	5.2	4.45
Il6st	5.66	4.93
Fst	2.58	1.61
Isl1	3.69	2.48
Otx2	3.27	2.19
Clybl	6.33	5.65
Gng2	4.76	2.43
Sh2d4b	3.43	2.05
Prxl2a	6.52	5.5
Gnpnat1	5.98	5.36
Tnfrsf19	4.5	3.84
Dock5	4.95	4.3
Lcp1	6.23	2.6
Serp2	3.98	1.51
Dgkh	3.57	2.28
Lmo7	4.67	3.95
Uggt2	4.24	3.62
Hesx1	3.41	2.58
Sncg	3.93	2.89
Fam25c	7.87	6.86
Mmrn2	3.38	2.57
Slc7a7	4.04	3.32
Pck2	7.1	6.3
Rnf17	5.42	4.83
Arl11	3.23	2.2
Defb42	3.57	1.98
Fam167a	3.38	1.07
Rhobtb2	3.92	2.89
Slc25a30	4.94	4.15
4930444M15Rik	2.65	1.98
Tsc22d1	7.23	6.39
1700108F19Rik	3.59	1.97
Lacc1	2.13	1.18
Klf5	7.9	7.17
Sox21	3	1.61
Timm8a2	4.35	3.28
Pdzrn4	2.96	1.44
Sema5a	3.79	2.69
Sntb1	2.65	1.5
Cerk	2.12	1.07
Basp1	6.14	4.78
Trio	2.62	1.32
Dap	6.18	4.32
Stk3	6.06	5.36
Grhl2	3.34	1.94
Rrm2b	3.94	2.99
Plec	3.86	2.81
Celsr1	3.9	3.15
Plxnb2	6.21	5.57
Mov10l1	2.72	2.09
Tmem117	3.12	2.04
Hdac7	3.9	2.83
Nckap1l	3.6	1.77
Lifr	3.93	3.18
Ank	5.72	4.75
Osr2	4.34	2.25
Cox6c	9.54	8.81
Dpys	3.57	2.37
Gm9920	2.39	1.66
Trmt12	2.14	1.48
Lratd2	2.41	1.39
Arc	4.15	3.07
Ly6a	7.38	3.89
Naprt	3.77	2.7
Zfp707	3.64	2.65
Ccdc166	2.51	1.14
Oplah	4.1	3.08
C030006K11Rik	2.66	2.03
Tst	6.34	5.34
Cdc42ep1	2.77	1.9
Kdelr3	5.58	4.79
Sult4a1	3.83	2.99
Parvb	5.81	5.11
Ttc38	3.11	2.07
Gramd4	4.36	2.52
Mir7118	7.52	6.42
Mapk8ip2	3.26	2.49
Snora34	5.35	4.24
Mir1291	5.16	4.31
Kcnh3	2.89	2.08
Tmprss12	3.45	2.41
Smagp	6.32	5.55
Krt7	3.68	2.16
Tns2	2.48	1.79
Soat2	2.76	1.98
Amhr2	3.84	3.19
Hoxc12	3.19	2.28
Hoxc4	3.13	2.14
Nfe2	2.39	1.06
Pde1b	3.87	2.96
Ildr1	7.36	6.68
Pros1	5.36	4.29
Arvcf	6.31	5.72
Fetub	6.88	5.77
St6gal1	4.25	2.79
Mb21d2	4.85	3.65
Pla1a	5.42	4.56
Morc1	7.2	6.39
Nfkbiz	2.5	1.67
Dcbld2	6.47	5.41
App	3.74	2.99
Emp2	4.26	3.42
Tekt5	3.32	2.3
Vpreb1	3.5	2.49
Mir1306	8.29	7.62
Comt	5.55	4.96
Liph	5.84	4.99
Ahsg	3.14	1.83
Apod	3.17	2.25
Casr	3.02	1.26
Slc15a2	1.98	1.21
Ndufb4	3.17	2.56
Adprh	8.29	7.49
Tagln3	3.13	2.45
Phldb2	2.89	2.25
Nxpe3	3.25	2.2
2310043M15Rik	5.89	4.98
Fam3b	2.97	1.01
A630089N07Rik	2.19	1.32
Supt3	4.66	3.79
Lama1	5.64	4.84
Tiam2	3.05	1.75
Abcg1	2.14	1.11
Pot1b	3.46	1.02
Lbh	3.17	1.09
Lclat1	4.57	3.18
Rnaset2a	5.79	5.2
2700054A10Rik	2.46	1.54
Smok4a	1.99	1.38
Ermard	4.09	3.26
Zfp960	4.88	3.79
Gm38396	5.15	4.47
Zfp229	6.08	5.27
Amdhd2	6.88	6.25
Rab26	2.99	2.39
Rps2	8.03	4.18
Angptl4	5.01	4.29
Ring1	3.74	2.91
C2	3.86	2.98
Sapcd1	3.37	2.63
Ly6g6e	6.45	4.61
Ly6g6d	4.89	3.1
H2-D1	3.97	2.64
H2-L	3.7	2.47
LOC547349	3.41	1.86
2300002M23Rik	2.27	1.41
Ubd	6.14	3.92
Crisp1	4.14	2.32
Cyp39a1	2.05	1.24
Spats1	4.33	3.51
Abcc10	3.81	2.64
Bicral	4.02	3.4
Apobec2	4.58	3.51
Dazl	5.99	5.26
Plin3	7.87	7.27
Acsbg2	3.28	2.34
Nudt12	2.43	1.78
Nudt12os	2.06	1.06
Qpct	5.25	3.23
Epcam	7	6.16
Lama3	3.37	2.37
2700046A07Rik	2.44	1.26
Ttc39c	4.26	3.49
Ccbe1	3.58	1.81
Gnal	3.72	2.91
St8sia5	4.2	1.59
Map3k8	2.61	1.36
Rmc1	7.89	7.08
Impact	6.76	6.02
Rnf125	4.65	3.85
Epb41l4aos	5.3	3.24
Snora74a	4.13	3.25
Apcdd1	5.94	4.03
Mppe1	5.44	4.39
Acaa2	7.04	6.24
Smad7	4.56	3.87
Gm20544	2.47	1.61
Kmt5b	4.49	3.87
Sptbn2	2.11	1.52
Fermt3	4.09	3.45
Macrod1	4.01	3.19
Slc1a1	4.34	1.95
Glis3	3.68	2.39
Btrc	5.63	5.04
Sfxn2	3.23	2.26
Pdcd4	5.37	4.51
Tcf7l2	3.16	2.2
Casp7	4.53	3.75
Ablim1	3.77	2.52
Gstp2	5.1	4.12
Gstp1	8.08	7.27
Ssh3	2.22	1.61
Actn3	4.04	3.32
Cdc42ep2	6.29	2.21
Anxa1	3.22	1.56
Pi4k2a	5.47	4.84
Pkd2l1	3.61	1.23
Trim8	6.52	5.84
Calhm2	3.49	2.86
Gsto1	9.01	5.76
Grin1	5.76	3.55
Sfmbt2	3.6	2.72
Fmn1	2.06	1.08
Cdh4	2.74	1.37
Fam107b	5.31	4.16
Mllt10	5.92	5.27
Dnajc1	4.38	3.77
Nacc2	3.14	2.38
Cfap77	2.82	1.74
Mvb12b	3.78	2.61
Itga6	5.72	5.11
Cir1	3.36	2.74
Itgav	4.77	4.07
Tfpi	3.98	3.35
Cd59a	5.32	4.29
Pla2g4e	2.42	1.71
Mall	3.22	2.59
Acss1	5.73	3.68
Prex1	4.42	3.68
Pter	3.55	2.86
Otud1	3.82	2.03
Grin1os	5.49	3.2
Tprn	6.13	5.38
Entpd2	2.75	1.87
Uap1l1	7.59	6.8
Brd3os	3.21	1.77
Tbc1d13	8.84	8.08
Zer1	4.85	4.09
Kyat1	5.69	3.81
Lrrc8a	4.16	3.54
Ptges	4.68	3.36
Usp20	3.31	2.43
Fam102a	6.31	5.64
Phf19	4.31	3.35
Gm13580	6.09	5.37
Hoxd9	2.03	1.18
Cyct	6.21	4.08
Nup35	3.33	2.24
Timm10	6.74	5.39
Serping1	5.94	5.13
Ube2l6	6.1	2.72
Smtnl1	6.26	3.75
Tnks1bp1	5.36	4.63
Olfr153	1.92	1.1
Pramel7	4.54	2.83
Rapsn	4.05	3.14
D930015M05Rik	2.56	1.44
Slc35c1	4.22	2.77
Trp53i11	5.01	4.29
Cd59b	4.55	3.54
4931422A03Rik	2.99	2.4
Rcn1	7.82	6.92
Ppp1r14d	5.03	3.54
Spint1	7.47	6.34
Chac1	5.19	4.35
Ltk	2.77	1.92
Lcmt2	3.26	2.58
Map1a	2.88	2.16
Wdr76	6.01	5.37
Mfap1a	4.81	4.19
Mfap1b	5.13	4.5
Dut	7.63	6.81
Gpat2	5.7	5
Kcnip3	2.41	1.5
Mal	5.01	2.14
Stk35os1	2.08	1.34
Prnp	5.27	4.29
Prn	3.13	2
Cst3	8.89	8.15
Gm14139	3.4	2.66
Gm14124	3	2.13
Zfp345	3.18	1.81
Apmap	4.5	3.81
Pygb	7.41	6.54
Ninl	5.5	4.34
Slc52a3	4.81	3.91
Trib3	7.33	6.36
Mcts2	6.54	5.94
Pdrg1	5.97	4.88
2500004C02Rik	2.42	1.81
Bpifb5	3.68	2.57
Ahcy	5.14	3.42
Gm29679	3.47	2.6
Cebpb	4.43	3.2
Gm14403	4.73	4.09
4930591A17Rik	5.58	3.41
Cables2	4.68	3.97
Slco4a1	2.31	1.43
Gm3143	3.31	2.19
Ppm1l	3.06	2.09
Tspan5	4.36	3.76
Med12l	3.32	1.73
Pdgfc	5.75	5.13
Map9	2.47	1.87
Trim2	4.08	2.98
Dclk2	5.53	4.53
She	3.02	1.64
Ciart	4.67	3.43
Wars2	3.58	2.69
Dapp1	3.21	2.43
Ddah1	7.12	6.25
Gm38509	2.41	1.27
Sclt1	1.81	1.22
Tlr2	2.31	1.18
Cd1d1	3.85	3.14
Bglap3	3.99	3.12
Lmna	4.83	4.05
Arhgef2	5.95	5.12
Efna1	2.93	2.31
Il6ra	3.81	2.63
Slc27a3	5.04	4.33
Phgdh	5.74	5.08
Cd2	4.15	3.23
A930005H10Rik	2.29	1.39
F3	6.53	4.25
Ccn1	5.88	4.71
Cth	8.82	7.95
Sync	4.24	3.32
Gm13031	3.42	2.68
Car8	3.01	2.4
Abca1	3.21	2.51
Akna	3.42	2.72
Kank4	4.07	2.87
Ccdc30	3.06	2.18
Grik3	4.54	3.77
Eif4g3	3.69	2.9
Zfp600	5.9	3.63
Zfp985	6.45	4.34
Klhl21	4.78	4.16
Trp73	4.16	2.64
Gem	3.64	2.68
Ddx58	3.3	2.66
Myorg	4.26	3.65
Gm42274	2.95	2.29
Glipr2	7.03	6.34
AI427809	3.02	2.11
Plin2	7.12	6.27
Acer2	4.46	3.77
Foxd3	4.82	3.39
C130073F10Rik	4.53	3.9
Yipf1	6.62	5.71
Mob3c	4.75	4.14
Lurap1	2.3	1.65
2510003B16Rik	2.77	1.55
Hpdl	4.69	3.95
Foxo6	3.78	2.87
Csf3r	2.54	1.92
Gjb4	4.93	3.4
Phc2	5.55	4.95
C330020E22Rik	2.61	1.9
Ccdc28b	4.35	3.5
Sdc3	2.92	2.14
Gmeb1	4.45	3.83
Map3k6	2.32	1.23
Ubxn11	4.1	3.49
Extl1	2.2	1.56
Ifnlr1	3.65	3.03
Mir7019	6.09	3.16
Camk2n1	4.23	2.99
Pqlc2	3.8	3.18
Klhdc7a	3.28	2.37
Padi2	3.64	3
Clcnka	1.97	1.1
Casp9	5.7	3.43
Mir7021	5.6	4.81
Gm13128	4.8	1.3
Pramef12	6.07	4.93
Tnfrsf8	4.09	2.65
Zfp990	7.01	5.97
Zfp980	5.94	4.91
Zfp981	3.11	1.21
Zfp987	4.98	3.79
Zfp979	7.41	5.12
Miip	3.34	2.32
Wrap73	6.78	5.92
B3galt6	2.93	2.15
Dpp6	3.14	2.49
Shroom3	4.95	4.2
Mtus2	2.15	1.37
Abcb1a	3.74	3.13
Ablim2	3.54	2.47
Afap1	5.24	4.29
Jakmip1	5.81	4.96
Wdr1	7.91	7.24
Cd38	4.71	4.1
Slit2	3.65	2.63
Rbpj	6.02	4.19
Rell1	6.46	5.55
Rbm47	2.8	1.67
Zfp951	4.27	2.63
Ttc28	3.84	3.17
Wscd2	2.84	1.95
Trpv4	3.09	2.13
Srrm4	2.3	1.27
Fkbp6	7.27	5.64
Hip1	6.47	5.59
Slc7a1	6.45	5.72
Alox5ap	3.49	2.79
En2	3.04	1.82
4931431C16Rik	3.1	2.5
Ppp2r2c	6.35	4.98
Tmem128	5.36	4.71
Zfp518b	5.84	4.98
Bst1	2.52	1.72
Klb	4.61	3.79
Sgcb	1.69	1.01
Srd5a3	4.5	3.73
Igfbp7	2.07	1.05
Spp1	9.01	8.21
Pkd2	4.37	3.67
Zfp33b	4.69	3.87
Tmed5	4.57	3.32
Gm10416	4.99	4.35
Gm15787	5.24	4.28
Chfr	6.68	5.69
Zfp605	3.3	2.71
Gm15559	4.4	3.75
2610524H06Rik	6.7	5.76
Oasl1	2.37	1.29
Hnf1a	4.25	3.66
Srrm4os	3.96	2.59
Oas1g	5.77	4.73
Oas1a	6.62	5.83
Ppp1cc	5.91	3.26
P2rx4	5.64	3.96
Mlxipl	3.68	1.85
Trim50	4.12	1.54
Stag3	5.61	4.52
Brca2	5	4.12
Pon2	2.01	1.3
Mdfic	5.92	5.18
Frmd4b	4.46	3.67
Grm7	2.58	1.42
Rassf8	3.02	2.21
Creb3l2	5.06	4.38
Zc3hav1	6.61	5.97
Smyd1	3.41	1.51
Reep1	4.74	3.88
M1ap	5.38	4.73
Adamts9	3.16	2.32
Prickle2	3.09	2.45
Irak2	4.38	3.66
Lpcat3	7.57	6.93
Tnfrsf1a	4.23	3.47
Pzp	1.72	1.06
Bcl2l14	3.3	2.34
Plbd1	3.62	2.11
Eps8	4.25	2.94
C2cd5	5.08	4.42
St8sia1	4.03	1.54
Etnk1	6.55	5.68
Hilpda	4.4	3.69
Mir7670	5.71	5.12
Zyx	2.06	1.26
Repin1	4	3.22
Mrpl35	5.8	4.65
Vax2	3.64	3
2310040G24Rik	2.64	1.84
Klf15	4.42	3.73
Aldh1l1	6.01	5
LOC102631993	5.49	4.53
Ogg1	4.93	4.1
Zfp422	3.85	2.99
Fxyd4	3.53	2
Clec4a1	2.94	1.3
Vamp1	1.62	1.02
BC064078	3.65	2.83
Fam234b	2.28	1.62
Emp1	3.62	2.51
Recql	4.16	3.47
Pyroxd1	4.4	3.6
Ldhb	9.04	8.31
Cmas	5.79	4.99
Nav2	2.52	1.67
Trpm1	5.14	4.48
Nova2	2.45	1.59
Zfp975	4.58	3.68
Pde8a	5.83	5.1
Sh3gl3	4.91	4.06
Map6	2.75	2.16
Stk33	3.49	2.79
Dkk3	3.74	2.42
Slc5a11	2.76	1.42
Pycard	5.88	5.25
Fam53b	5.96	5.26
Fank1	2.8	1.42
Tpcn2	2.46	1.51
Ccdc106	2.36	1.46
Epp13	5.83	4.82
Zfp78	2.19	1.26
Crxos	6.96	5.55
Pglyrp1	4.9	4.18
Six5	2.37	1.49
Lypd10	2.58	1.74
Ceacam10	3.73	1.88
Mir7047	6.08	5.43
Atp1a3	4.04	3.45
Axl	1.77	1.02
Cyp2s1	4.22	3.06
Zfp607b	3.67	2.17
Zfp84	3.43	2.79
Lrfn3	2.42	1.46
Etv2	1.94	1.25
Krtdap	4.51	2.33
Gramd1a	6.56	5.61
Kctd15	3.79	2.9
Slc7a9	2.36	1.61
Siglecf	2.36	1.36
Zfp658	2	1.3
Klk1	2.83	1.94
1700008O03Rik	3.61	2.72
Atf5	6.69	6.02
Rcn3	5.29	4.56
Fcgrt	5.66	3.07
Cd37	5.33	4.74
Dkkl1	4.79	3.21
Ccdc155	2.24	1.58
Lin7b	2.72	1.75
Ntf5	2.91	1.94
Ppp1r15a	6.17	5.39
0610005C13Rik	2.35	1.64
Mamstr	3.21	2.44
Saa3	5.38	4.54
Pgpep1l	2.78	1.98
Rgma	5.13	4.13
Fam174b	3.14	1.93
Arpin	3.65	2.94
Hdgfl3	2.46	1.5
Tm6sf1	2.23	1.04
Mex3b	3.95	3.06
Tlnrd1	4.78	4.09
Aqp11	4.18	3.26
Atg16l2	3.81	3.16
Trim34b	2.43	1.49
Cnga4	2.71	2.08
Olfml1	3.94	2.7
Cyb5r2	2.28	1.38
Ampd3	3.13	1.88
B230311B06Rik	5.36	4.54
Gprc5b	3.39	2.45
Eef2k	4.71	3.64
Arhgap17	6.02	5.36
Cox6a2	3.38	1.51
Htra1	6.03	4.65
Nkx6-2	4.74	3.98
Utf1	6.51	5.81
Ric8a	6.25	5.65
Urah	5.28	4.56
C330022C24Rik	4.54	3.79
Ifitm5	2.64	1.96
Ifitm1	8.89	7.98
B4galnt4	6.06	5.07
Eps8l2	5.86	5.02
B230206H07Rik	4.04	3.32
Ccnd1	6.5	5.79
Cpe	4.01	3.06
Cacna1a	3.41	2.16
Adgrg1	4.61	3.93
1700016D06Rik	3.74	1.01
Vegfc	4.33	3.19
Palld	5.5	4.82
Haus8	6.01	5.39
Elmod2	2.81	2.13
Sox1	2.14	1.04
Ido2	2.76	2
Mir8108	6.26	5.46
Eif4ebp1	10.76	10.11
Cnot7	5.94	4.19
Sh2d4a	3.2	1.71
Gm3336	2.04	1.27
Snora68	7.57	6.92
Bst2	6.93	6.22
B3gnt3	3.77	1.04
Insl3	4.86	4.22
Zfp961	6.72	5.75
Fam32a	5.48	4.33
Calr3	1.64	1.05
4930432K21Rik	3.1	2.3
Snx20	3.28	2.18
Gm21283	6.62	5.56
Hsdl1	5.04	4.43
Dnaaf1	3.67	2.82
Car5a	2.82	1.82
Slc7a5	7.28	6.55
BC048644	1.71	1.07
Mir7079	5.91	4.88
Chmp1a	6.68	5.97
Map10	3.26	2.55
Pknox2	4.5	3.24
St14	7.15	6.39
Vwa5a	3.89	3.29
Sema7a	2.6	1.12
Rec114	6.96	6.31
Neo1	6.25	5.57
Rab8b	3.54	2.81
Rab6b	2.53	1.7
Acpp	2.68	1.59
Sema3f	1.95	1.29
Fbxl2	3.77	2.79
Tmem123	6.28	5.69
Angptl6	4.41	3.53
Shfl	5.03	4.35
Ccdc151	1.86	1.24
Jam3	5.58	4.98
Fez1	4.57	3.63
Tmem218	4.91	3.76
Olfr985	2.27	1.45
Usp2	3.34	1.97
Nlrx1	2.74	1.6
Cd3d	4.7	3.39
Cd3g	5.9	4.2
Fxyd2	3.23	1.35
Fxyd6	5.91	5.11
Gm11149	3.82	3.16
Plet1	6.04	4.95
Plet1os	6.1	5.01
Dixdc1	3.28	2.63
Islr2	2.44	1.06
4930461G14Rik	5.55	4.9
Gramd2	1.99	1.4
Glce	3.58	2.98
Coro2b	4.55	3.48
Ubap1l	5.85	4.17
M5C1000I18Rik	2.24	1.48
C2cd4b	2.46	1.6
Khdc3	7.05	5.46
Cgas	2.19	1.39
Irak1bp1	3.45	1.49
Adamts7	2.42	1.72
Rnf7	8.36	7.64
Slco2a1	2.25	1.06
Trf	4.01	2.05
Ackr4	2.53	1.71
Acad11	4.55	3.96
Sema3b	3.16	2.09
Camkv	3.05	2.32
Mst1	3.91	2.81
Inka1	2.55	1.69
Tmem42	2.37	1.41
Zfp185	3.57	2.95
Bcor	4.49	3.85
Magea4	2.02	1.3
Gk	3.7	3.05
4930519F16Rik	3.64	2.9
Nexmif	3.44	2.45
Tsc22d3	1.86	1.15
Tmem164	3.71	3.04
Wdr45	5.88	4.93
Glod5	4.62	3.44
Rbm3os	2.41	1.82
Uxt	2.99	2.33
Rhox6	3.81	1.97
Rhox9	4.49	2.28
1700013H16Rik	5.77	3.36
Xlr3a	6.18	4.45
Pnma5	6.7	6.06
Xlr4a	3.61	2.07
Xlr3c	5.65	3.87
Xlr4b	3.32	1.7
Xlr4c	3.72	2.03
Xlr3b	4.04	2.71
Xlr5c	5.17	1.93
Nap1l2	2.03	1.35
Tsx	2.78	2.05
Egfl6	3.18	2.19
