# Supplementary material for: Cnot8 eliminates naïve regulation networks and is essential for naïve-to-formative pluripotency transition
Source: Nucleic Acids Res. 2022 Apr 7;50(8):4414–35. doi: 10.1093/nar/gkac236 (PMC9071485; doi:10.1093/nar/gkac236)
Supplement: gkac236_Supplemental_Files [file gkac236_supplemental_files.zip › Supplementary Table S4. Upregulated and downregulated expression genes in Cnot8 KO ESCs and EpiLCs.xlsx]

## Sheet: Up in ESCs (n=1,823)
Table S4: Upregulated and downregulated expression genes in Cnot8 KO ESCs and EpiLCs
Gene	WT-ESCs	Cnot8 KO-ESCs
Nuak2	2.75	4.01
Lactb2	6.61	7.47
Fam178b	3.5	4.54
Agfg1	5.35	6.01
Ppip5k2	4.07	4.73
Nav1	2.98	3.91
Pex19	5.31	6.08
Ddr2	1.17	2.23
Atp6v1h	6.64	7.3
Sulf1	4.48	5.13
Eloc	5.67	6.29
Lmbrd1	2.08	3.03
Vwa3b	1.48	2.36
Tbc1d8	3.59	4.64
Nck2	4.44	5.12
Hibch	3.16	4.1
Pms1	3.39	4.33
Sgo2a	5.2	5.85
Bmpr2	1.04	1.95
Fam117b	4.33	5.35
Creb1	3.19	3.95
Klf7	2.04	2.82
Plekhm3	2.42	3.12
Nhej1	2.76	3.53
Usp37	4.6	5.28
Epha4	3.74	5.1
Rhbdd1	1.57	2.56
Pde6d	4.71	5.31
Inpp5d	6.22	7.07
Agap1	3.3	4
Atg4b	5.7	6.29
Pign	1.86	3.06
Epb41l5	2.37	3.19
Steap3	1.3	2.29
Mgat5	2.84	3.89
Fam72a	3.8	4.69
Dennd1b	2.7	3.55
Cdc73	4.6	5.19
Swt1	3.08	3.73
Fam129a	4.94	5.66
1700025G04Rik	2.74	3.4
Tor3a	3.15	4.24
Cop1	1.24	1.88
Sft2d2	3.89	4.98
Uap1	3.96	4.75
Atf6	2.9	3.58
Kif28	2.19	2.82
Lin9	3.7	4.58
Cenpf	4.22	5.1
Lpgat1	1.76	2.9
1700034H15Rik	2.24	3.67
Lamb3	1.11	2.11
Rb1cc1	2.26	3.04
Tram1	6.28	6.99
Msc	3.58	4.43
Tmem70	4.72	5.73
Fam135a	1.76	2.5
Phf3	5.39	5.99
Plekhb2	3.68	4.48
Cnnm4	1.89	2.51
Nabp1	3.48	4.91
Gls	3.18	4.09
Coq10b	4.26	4.98
1700066M21Rik	3.13	4.13
Snord70	3.18	4.5
Ino80d	3.05	3.72
Mir6899	4.25	5.47
Cnppd1	3.02	3.79
Retreg2	4.52	5.16
Des	1.25	2.53
Acsl3	5.36	6.26
Slc16a14	1.51	2.3
Itm2c	5.31	6.01
Cab39	5.69	6.29
Gm19582	2.02	2.96
Usp40	2.25	3.09
Scly	3.6	4.42
Mterf4	4.64	5.29
Bok	4.76	5.86
Panct2	1.95	3.09
Slco4c1	2.24	3.01
Tmem37	2.86	4.33
Slc35f5	2.38	3.44
Cd55	2.92	3.66
Pfkfb2	2.1	3.07
AA986860	1.25	2.62
Atp2b4	2.89	4.24
Btg2	5	5.8
Ppfia4	2.77	4.35
Mir1231	5.27	7.19
Tnni1	3.85	5.08
Lad1	3.91	5.53
Kif21b	2.52	3.49
Glrx2	3.6	4.3
Ivns1abp	5.33	6.3
Rnf2	5.61	6.22
E330020D12Rik	1.22	2.3
Npl	1.84	3.21
Tor1aip2	4.86	5.67
Soat1	1.83	3.29
Rc3h1	2.88	3.46
Dars2	3.67	4.45
Ccdc181	2.18	3.03
Creg1	4.42	5.02
Tada1	3.41	4.14
Uhmk1	3.24	4
Fcgr2b	1.69	2.39
Pcp4l1	1.3	2
Pea15a	2.2	3.25
Igsf8	4.61	5.54
Tagln2	7.44	8.2
Fh1	7.09	7.68
Zbtb18	2.8	3.46
Desi2	3.65	4.79
Psen2	3.91	4.55
Coq8a	2.09	2.76
Tmem63a	4.03	4.9
C130074G19Rik	4.5	5.16
Slc30a1	4.31	5.29
Rcor3	1.06	2.09
Irf6	1.68	3.98
A130010J15Rik	2.39	3.13
Traf3ip3	1.22	2.02
G0s2	1.79	2.84
Ascc3	3.24	3.93
Nuak1	1.55	2.45
Map7	4.12	4.84
Tjp3	3.85	5.38
Ust	1.15	2.73
Utrn	3.4	4.3
Phactr2	1.2	2.06
Aig1	2	2.89
Fuca2	2.69	3.45
Nhsl1	2.82	3.61
Akap7	2.6	3.24
Arhgap18	1.72	2.92
Tpd52l1	5.26	5.88
Nt5dc1	3.2	4.1
Prdm1	2.9	3.99
Lims1	4.95	5.58
Sirt1	5.64	6.36
Jmjd1c	4.45	5.03
Slc16a9	3.1	4.93
Pcbp3	3.26	3.93
Dip2a	1.03	1.86
4930483K19Rik	4.52	5.12
Washc3	4.3	4.97
Chpt1	3.19	4.38
Osbpl8	2.43	3.16
Slc26a10	1	1.8
Ginm1	3.77	4.6
Heca	1.34	2.09
Ccdc28a	2.37	2.98
Perp	2.82	3.58
Ifngr1	1.47	2.29
Rnf146	3.94	4.85
Echdc1	2.89	3.85
Hint3	3.24	4.16
Marcks	3.96	5.23
Cep57l1	3.81	4.63
Ostm1	4.87	5.54
Serinc1	5.06	5.91
P4ha1	3.11	4.29
Ddit4	6.01	7.22
Tspan15	3.84	4.88
Ggt1	3.7	4.99
Derl3	2.67	4.07
Gstt3	3.33	3.92
Mir678	3.33	5.12
Prmt2	1.42	2.1
Aire	2.58	4
Plpp2	2.59	3.36
Mir6909	4.82	5.82
Misp	2.64	3.86
Arid3a	3.39	4.27
Arhgap45	4	4.84
Cnn2	5.53	6.76
Efna2	3.6	4.55
Gamt	2.76	3.59
Mknk2	6.9	7.51
Mob3a	5.15	5.76
Tmem263	3.89	4.53
Sycp3	3.15	4.45
Spic	2.67	5.27
Gas2l3	2.93	3.58
Nedd1	3.94	4.72
Btg1	4.44	5.16
Tmtc3	3.16	3.8
Pawr	6.41	7.1
Dyrk2	2.94	3.62
Rxylt1	4.51	5.27
B4galnt1	2.26	2.92
Arhgap9	3.46	4.07
Gli1	2.73	3.53
Il23a	1.7	2.79
Apof	1.74	2.44
Mir6917	4.93	5.83
Erbb3	3.85	4.55
Suox	2.37	3.03
Rab5b	5.66	6.29
Crk	5.54	6.19
Stat5b	1.47	2.12
Ccdc88a	1.66	2.25
Rad50	3.96	5.28
Usp32	3.4	4.11
Brip1	1.71	2.48
Hormad2	2.2	4.45
Urgcp	2.44	3.37
Cobl	5.53	6.51
Sertad2	3.49	4.22
Ugp2	2.99	4.25
Vrk2	3.92	4.81
Rhbdf1	1.82	2.42
Ccnjl	3.79	4.41
Zfp62	2.91	3.55
Rnf130	1.41	2.11
Pdlim4	3.38	6.03
Acsl6	1.6	2.77
Fnip1	3.6	4.31
Gm2a	3.45	5.12
Galnt10	1.86	2.74
Trim16	1.63	3.35
Chrnb1	1.69	3.15
Slc43a2	2.29	3.34
Rab11fip4	4.69	5.44
Suz12	7.49	8.16
Tefm	5.14	5.87
Cct6b	1.01	1.88
Med13	3.44	4.08
Ypel2	2.53	3.92
Tex14	3.23	4.26
Spag9	3.22	3.83
Srcin1	1.03	1.97
P3h4	1.82	2.96
Ifi35	4.61	5.53
Ezh1	4.28	4.9
Tlk2	4.54	5.34
Tex2	5.1	5.94
Wipi1	1.77	3.7
Hid1	1.12	3.13
Itgb4	2.5	3.49
Rnf157	1.78	2.43
Gaa	4.43	5.45
Rnf213	4.35	5.01
Cep131	3.31	4.03
Tex19.2	1.14	2.08
Zfp750	2.02	2.65
Selenom	4.68	5.29
Slc35e4	2.2	2.82
Lif	2.14	2.99
Rasl10a	1.5	3.48
Pgam2	3.98	4.81
Ube2d-ps	2.75	3.45
Ccm2	4.56	5.17
Igfbp3	3.13	4.17
Spred2	5.15	5.88
Slc1a4	4.41	5.6
Lgalsl	3.6	4.35
Zrsr1	3.58	4.25
0610010F05Rik	1.95	2.63
Papolg	3.76	4.69
Mpg	4.35	4.97
Irgm1	2.4	3.08
Mrnip	3.68	4.49
Mgat4b	5.18	5.94
Sar1b	6.19	6.78
Kif3a	2.82	3.57
Slc22a5	2.53	3.37
P4ha2	1.33	1.92
Gpx3	2.32	4.12
Anxa6	6.16	7.3
Gm12238	1.32	4
Sap30l	6.38	7.23
Atpaf2	4.95	5.74
Alkbh5	6.01	6.65
Prpsap2	4.43	5.21
Fam83g	1.11	2.33
Zswim7	5.24	6.11
Usp43	3.23	3.87
Tnk1	3.93	4.56
Tmem102	4.9	5.51
G630025P09Rik	4.61	5.22
Cldn7	3.39	5.74
Ybx2	3.27	4.45
Alox12	2.88	4.29
Eno3	4.01	4.63
Zfp3	1.92	2.81
Pafah1b1	6.14	6.75
Snord91a	2.08	4.19
Wdr81	3.11	3.81
Mir22	1.7	3.72
Fam57a	3.62	4.48
Cpd	2.44	3.29
Taok1	3.66	4.62
Nufip2	4.7	5.32
Snord42b	5.73	6.33
Snord4a	5.53	6.33
Lgals9	2.25	3.47
Rffl	3.89	5.15
AI662270	2.73	4.34
1700020L24Rik	1.64	2.56
Appbp2	6.16	6.76
Dhx40	5.45	6.11
Scpep1os	6.66	7.34
Tom1l1	3.61	4.56
Tob1	5.31	6.05
Acsf2	3.83	4.67
Ppp1r9b	5.58	6.17
Itga3	3.26	4.97
Nxph3	1.22	2.04
Copz2	4.61	5.53
Prr15l	3.09	3.92
1700001P01Rik	2.23	3.15
Plxdc1	2.2	3.2
Arl5c	1.36	2.97
Fbxl20	1.86	2.77
Grb7	4.72	5.55
Igfbp4	1.66	2.69
Krt19	1.12	4.82
Krt17	2.32	3.15
Fkbp10	1.56	2.22
Stat5a	1.69	3.31
Plekhh3	3.15	4.01
Mir6929	3.27	4.35
Arl4d	2.72	4.02
Etv4	3.24	4
Meioc	1.04	2.63
Plcd3	3.61	4.62
Cdc27	5.01	5.91
1700052K11Rik	1.74	2.33
Gprc5c	3.44	4.1
Slc16a5	1.11	2.53
Trim47	1.21	2.95
St6galnac2	3.8	4.41
Snord1b	3.97	4.65
Mxra7	1.09	2
Afmid	2.29	3.03
Syngr2	6.75	7.53
Cbx4	2.56	3.75
Cbx8	2.84	3.96
Cbx2	4.57	5.29
Mir6934	1.93	3.93
Slc26a11	2.58	3.43
A930037H05Rik	3.26	4.05
Rptoros	2.84	3.67
2810410L24Rik	1.72	2.74
0610009L18Rik	1.85	2.44
Rac3	4.83	5.64
Slc16a3	2.52	4.9
Foxn3	3.21	4.25
Adcy3	3.02	3.83
Klhl28	1.59	2.66
Rad51b	1.34	2.22
Gphn	1.91	2.64
Map3k9	1.89	2.48
Zfyve1	4.42	5.05
Atad2b	4.1	4.7
Ncoa1	2.36	3.22
Asap2	3.69	4.34
Lamb1	4.71	5.51
Snx13	1.77	2.51
Arl4a	3.13	3.92
Ralgapa1	2.37	3.01
Mipol1	3.04	3.95
Trappc6b	5.36	6
4930512B01Rik	2.55	3.19
Tmx1	4.75	5.83
Syne2	1.8	2.67
Gm20498	4.18	4.84
Cox16	3.47	4.31
Smoc1	3.45	4.66
Erg28	6.41	7.07
Ift43	4.69	5.66
Gtf2a1	4.2	5.17
Rps6ka5	2.15	2.91
Dglucy	3.35	4.13
Fbln5	1.16	2.49
Lgmn	5.23	6.57
Rian	5.04	5.7
Ppp1r13b	2.93	3.52
Akt1	4.82	5.75
Jag2	2.12	2.8
Tmem121	1.2	1.99
Fkbp1b	2.94	3.74
Rdh14	1.82	3.25
Pqlc3	4.17	5.27
5730507C01Rik	2.35	3.41
Klf11	3.75	4.51
Id2	2.8	3.93
Rps7	4.65	5.44
Trappc12	4.32	4.93
Dld	6.11	6.73
Bcap29	4.74	5.41
Hbp1	4.88	5.53
Sypl	4.03	4.69
Pnpla8	3.32	4.14
Scfd1	4.1	4.74
Arhgap5	4.49	5.33
Cfl2	4.03	4.74
Baz1a	1.27	2.13
Nfkbia	6.19	6.83
Mbip	3.99	4.79
Prps1l3	5.63	6.35
Mia2	4.75	5.49
Rpl10l	7.37	8.28
Klhdc2	4.64	5.46
L2hgdh	4.57	5.28
4931403G20Rik	1.44	2.31
Abhd12b	1.17	3
Actr10	4.27	5.15
Arid4a	3.26	3.99
Dact1	1.97	2.86
Six1	3.18	4.13
Mir9718	5.72	6.86
Six4	4.13	5.04
Hspa2	2.75	3.42
Gm10451	3.75	4.64
Rab15	2.67	3.57
Mpp5	3.35	3.98
Rdh11	4.58	5.25
Acot1	2.08	2.91
Ptgr2	3.36	4.16
Abcd4	4.46	5.39
Acyp1	3.46	4.28
Jdp2	4.29	5.44
Gstz1	3.84	4.78
Ism2	3.35	4.33
Ttc8	1.8	2.91
Trip11	1.73	2.44
Ifi27	2.04	3.22
Tunar	1.51	2.1
Mirg	3.56	4.43
Mir410	4.36	5.05
Mir3072	2.19	4.53
Zfyve21	5.88	6.56
Adssl1	1.93	2.64
Cep170b	3.73	4.63
Mir6941	3.83	5.42
Crip2	5.55	6.24
Crip1	6.01	6.62
Elovl7	2.94	4.54
Carmil1	1.39	2.85
Ninj1	4.76	5.6
Ercc6l2	3.42	4.18
Xrcc4	3.02	3.81
Iqgap2	1.78	2.4
Gpr137b-ps	1.45	2.97
Lyrm4	2.87	3.72
Mcur1	2.81	3.39
Gmpr	2.87	3.74
Ippk	4.15	4.86
Uimc1	3.54	4.55
H2afy	7.93	8.54
Zfp808	2.96	3.61
Cdc14b	1.91	3.01
Rhobtb3	1.35	2.18
Slf1	3.02	3.66
Homer1	2.14	2.93
Dmgdh	3.51	4.85
Lhfpl2	2.68	3.55
Bdp1	3.11	3.72
Cwc27	5.34	5.97
Arl15	4.72	5.83
Tasor2	2.66	3.26
Akr1e1	1.71	2.76
Gpr137b	2.22	3.65
Nid1	6.31	7.16
Ggps1	2.79	3.47
Yae1d1	2.51	3.24
Epdr1	1.09	2.52
Gpx6	1.25	3.74
Zkscan8	1.4	2.25
Hist1h1c	3.52	4.43
Serpinb9	2.14	3.57
Serpinb9b	4.42	5.62
Serpinb6b	1.52	4.15
Serpinb6c	4.79	5.56
Bphl	3.36	3.95
Eci2	5.08	5.73
Rpp40	4.23	4.85
Eef1e1	7.12	7.74
Slc35b3	2.32	2.96
Tmem170b	1.49	2.13
Fam8a1	4.95	5.68
Card19	4.98	5.77
Sema4d	4.85	5.97
Simc1	1.33	2.19
Dbn1	2.54	3.56
Pdlim7	3.99	5.06
Mir6945	6.79	8.42
Cxcl14	1.93	2.56
Slc25a48	1.4	2.84
Gas1	1.22	2.1
Gm3604	1.65	2.55
Fbp2	2.09	4.03
Mir3074-1	4.6	5.37
Gm16907	2.44	3.07
Mir24-1	4.72	5.67
Ctsl	6.6	7.27
Prxl2c	2.18	3.05
Nlrp4f	3.32	4.54
Zfp729a	1.8	2.51
Zfp72	1.09	2.23
Zfp825	3.05	3.68
Lysmd3	2.8	3.82
Zfyve16	1.01	2.08
Tent2	3.67	4.26
Bhmt2	2.46	4.28
Bhmt	2.72	3.91
AW495222	3.42	4.48
Hmgcr	7.23	7.92
Fam169a	4.78	5.59
Fcho2	3.76	4.59
Serf1	1.12	1.79
Erbin	3.48	4.15
Gpbp1	6.24	6.92
Gpx8	2.21	2.85
Snx18	6.65	7.35
Paip1	5.23	6.04
Farp1	1.46	3.4
Flnb	6.43	7.02
Rpp14	3.73	4.38
Htd2	3.73	4.37
Gng2	1.83	3.32
Sec24c	5.71	6.48
Zmiz1	2.57	3.34
Erc2	1.35	2.16
Bmpr1a	4.28	5.15
Prxl2a	5.04	6.58
Ddhd1	3.43	4.06
Naa30	5.03	5.64
Zmym2	4.17	4.86
Zdhhc20	3.41	4.03
Micu2	2.56	3.69
Lats2	1.64	2.66
Cryl1	2.32	3.86
Gm45935	2.94	3.76
Setdb2	2.74	3.52
Tnfrsf19	3.94	4.56
Spata13	2.57	3.23
Gata4	1.85	2.53
Piwil2	1.95	3.87
Fndc3a	4.31	5
Rb1	1.93	2.97
Lcp1	3.04	4.86
Serp2	1.16	2.03
Elf1	3.08	3.73
Mtrf1	2.89	3.58
Diaph3	3.64	4.36
Slain1	1.96	3.38
Dzip1	2.63	3.67
Uggt2	2.88	3.54
Mbnl2	1.95	3.64
Stk24	5.98	6.68
Tmtc4	3	3.82
Abhd6	1.83	2.68
Ngly1	1.71	2.77
Nr1d2	2.96	3.61
Saysd1	1.14	2.4
Ndst2	2.33	3.04
Selenok	5.35	6.08
Snord19	6.56	7.15
Capn7	3.85	4.55
Hacl1	2.25	2.99
Ero1l	4.37	5.04
Mir5131	4.69	6.46
Gm1821	9.96	10.99
Lgals3	3.41	4.27
Mmp14	3.87	4.47
4931414P19Rik	2.86	3.49
Rec8	3.53	4.95
Rnf17	3.14	5.15
Gm16573	1.01	2.25
Ska3	5.24	6.01
Sap18b	2.48	3.34
Phf11c	2.7	3.55
Phf11d	5.17	5.77
Sacs	1.43	2.15
Ebpl	4.02	5.03
Arl11	2.17	2.81
Spryd7	2.72	3.86
Trim13	6.2	6.91
Mir8098	3.89	5.2
Defb42	2.27	2.95
Gulo	1.1	1.98
Pnma2	1.72	2.67
Entpd4	2.64	3.45
Entpd4b	2.66	3.48
Sorbs3	1.06	2.97
Rcbtb2	2.18	3.11
Sucla2	6.47	7.16
Slc25a30	3.88	4.59
Dnajc3	3.74	4.87
4930594M22Rik	1.53	2.14
Sema5a	1.45	2.82
Dennd3	1.17	2.62
Tnrc6b	2.36	3.12
Cerk	1.12	1.99
AW549877	4.51	5.12
Trio	2.29	2.9
Dap	4.36	5.5
Stk3	4.33	5.37
Rrm2b	2.39	3.09
Trps1	1.54	2.22
Dscc1	4.45	5.31
Ptk2	4.88	5.5
Plec	3.97	5.06
Pacsin2	5.54	6.25
5031439G07Rik	3.69	4.34
Celsr1	3.28	4.19
Slc38a4	5.07	6.27
Gm32885	5.18	6.18
1700120C14Rik	4.13	5.13
Spats2	6.02	6.92
Dip2b	3.38	3.97
Nckap1l	2.28	3.74
Gm10389	2.04	2.83
Ebag9	3.19	3.85
Rnf139	3.6	4.42
Ndrg1	3.79	4.55
Slc45a4	5.6	6.21
Ly6a	3.97	6.68
Mafa	2.24	2.96
Gsdmd	3.03	4.62
Mapk15	1.82	2.82
Slc39a4	5.27	6.18
C1qtnf6	3.41	4.18
Rac2	2.19	3.54
Card10	2.37	3.46
Pdxp	5.08	5.85
Sh3bp1	5.58	6.38
Lgals1	5.83	7.23
Maff	1.62	2.45
Csnk1e	4.66	5.4
Kdelr3	3.6	4.45
Pdgfb	1.98	2.96
Mir5113	5.17	6.09
Shisa8	3.99	4.65
Naga	3.36	4.39
A4galt	5.95	6.9
Arfgap3	3.81	4.51
1700001L05Rik	2.84	3.66
Arhgap8	4.78	5.68
Gramd4	3.23	3.82
Mir7118	7.54	8.13
Cpt1b	1.44	3.43
Mapk8ip2	2.63	3.26
C230037L18Rik	1.35	1.98
Pphln1	3.63	4.24
Zcrb1	5.28	6.1
Prickle1	1.62	2.6
2610037D02Rik	1.47	2.64
Asb8	5.55	6.28
Fkbp11	3.88	5.34
C1ql4	1.36	2.85
Prph	1.44	4.38
Kcnh3	3.71	4.77
Bcdin3d	3.52	4.34
Larp4	5.51	6.29
Pou6f1	2.37	3.77
Bin2	2.81	3.42
Mir6961	4.77	5.78
Krt7	1.53	4.22
Krt8	3.3	4.66
Krt18	1.58	4.63
Amhr2	1.3	3.05
Hoxc4	1.32	2.57
Nfe2	2.01	3.22
Atf7ip2	2.98	3.66
Mrtfb	2.69	3.45
Pkp2	4.54	5.16
Fgd4	1.43	2.29
Spidr	3.94	4.63
Kalrn	1.28	2.09
Iqcb1	4.31	5.25
Lrrc58	4.07	4.7
Nectin3	3.86	4.66
Cblb	2.6	3.33
Dcbld2	4.26	5.39
Nsun3	1.25	2.19
App	1.81	3.43
Ttc3	4.24	4.97
Vasn	1.05	2.04
Smim22	1.95	3.99
1810013L24Rik	5.16	5.95
Emp2	2	3.69
Tekt5	1.8	2.82
Litaf	6.26	6.94
Snn	2.5	3.34
Pla2g10	3.43	4.32
Mpv17l	3.16	3.86
Sdf2l1	6.23	6.9
Tmem191c	3.3	4.19
Ccdc74a	1.64	2.53
Gsc2	1.29	2.18
B3gnt5	3.31	4.07
Klhl24	3.53	4.43
Cep19	4.36	4.95
Pigx	5.88	6.57
Sec22a	3.27	3.9
Parp9	3.23	4.14
Slc15a2	1.07	1.81
Gtf2e1	4.85	5.46
B4galt4	1.09	2.21
Zdhhc23	1.33	2.08
Naa50	7.47	8.13
Usf3	1.93	3.01
Atg3	4.46	5.19
Abhd10	3.17	3.76
Tagln3	1.89	2.51
Phldb2	1.86	2.54
Dzip3	2.18	3.31
Cd47	1.95	2.62
Tbc1d23	4.05	4.78
Zfp654	3.31	3.97
Nrip1	2.31	3.09
Gm10785	4.43	5.12
Ripk4	2.19	3.33
Cpne5	4.52	5.16
Cd2ap	4.55	5.34
Rab31	1.98	2.57
Synj2	1.35	2.49
Agpat4	3.11	5.85
Gm6712	2.12	3
Zfp53	1.14	1.97
Caskin1	1.43	2.06
Crebrf	1.98	2.98
Abcg1	2.89	4.29
Zfp763	2.33	3.46
H2-Q4	4.25	5.38
Zfp318	1.82	2.95
Plcl2	2.39	3.49
Fer	3.53	4.12
Dlgap1	1.6	2.36
Lpin2	2.05	2.9
Smchd1	3.93	4.79
Lclat1	2.24	3.4
Sos1	3.87	4.51
Unc93a2	1.03	2.14
Rnaset2a	5.18	6.28
Zfp160	2.54	3.34
Zfp51	2.21	2.88
Zfp948	1.74	2.62
Zfp229	4.72	5.37
Zfp942	2.64	3.65
Zfp943	1.42	2.22
Zfp758	1.12	1.99
Gm7072	2.16	3.16
Tnfrsf12a	4.27	5.57
Cldn9	1.12	3.79
Cldn6	4.96	7.36
Kremen2	2.22	3.69
Hagh	5	5.89
Msln	1.61	3.28
Decr2	5.35	6.04
Phf1	3.21	3.88
Ggnbp1	1.24	1.9
AI413582	5.28	5.88
Tcp11	1.3	3.4
Gm6402	1.37	2.55
Cyp4f39	2.51	4.58
Zfp871	3.16	3.81
Zfp563	1.01	1.62
Zfp81	2.22	3
2020-03-02	3.28	3.97
Tapbp	5.76	6.45
Hspa1a	1.48	2.35
Hspa1b	3.04	3.74
C2	1.04	3.47
Vwa7	1.55	2.26
Sapcd1	3.7	4.42
Abhd16a	4.59	5.19
A930015D03Rik	2.96	3.78
H2-T10	1.83	2.69
Znrd1as	1.77	2.93
Ubd	4.2	5.66
Mmut	3.77	4.56
Tnfrsf21	4.2	5.05
Enpp4	1.02	1.92
B230354K17Rik	3.09	3.71
Vegfa	3.55	5.05
Gtpbp2	3.51	4.14
Slc22a7	1.08	2.09
Ptk7	6.22	6.93
Rrp36	4.5	5.37
Foxp4	5.49	6.42
Apobec2	3.02	5.58
Dazl	3.75	4.9
Stap2	1.89	2.73
Sema6b	1.53	2.43
Ptprs	4.18	4.86
Crb3	5.14	5.9
Pja2	3.42	4.28
Zbtb14	4.1	4.69
Ndc80	5.37	6.11
Ypel5	4.38	5.35
Qpct	1.79	3.05
Cyp1b1	1.64	2.41
Galm	4.13	4.77
Gemin6	5.38	5.98
Epcam	5.87	7.21
Lama3	1.03	3.24
Zfp397	2.63	3.36
Sil1	2.83	3.47
Gramd3	1.15	1.85
Arhgap12	4	4.66
Mpp7	2.65	3.29
Mib1	3.44	4.23
Tmem241	1.49	2.49
Ttc39c	2.83	4.21
Garem1	1.63	2.53
Galnt1	5.51	6.21
AW554918	1.33	2.03
Map3k2	1.72	2.31
4930455D15Rik	1.09	1.8
Rbm27	5.28	6
Snx2	5.96	7
Cep120	4.64	5.4
Mbd2	3.63	4.33
St8sia5	1.16	3.73
Mbp	2.06	2.75
Map3k8	1.09	2.13
Jcad	1.63	2.24
Wac	4.77	5.45
Esco1	3.21	3.97
Rmc1	6.33	7.24
Dsg2	4.95	5.57
Trappc8	4.9	5.55
Rnf125	3.48	4.26
Slc25a46	3.13	3.75
Bin1	1.9	2.89
Nrep	1.91	2.91
Reep5	3.36	4.61
Cdc25c	4.12	4.82
Mir12191	4.8	5.49
Snora74a	2.51	3.8
Ecscr	1.35	2.27
Dnajc18	2.86	3.5
Cystm1	4.84	5.55
Dnd1	3.53	5.1
Ndfip1	6.72	7.72
Tmed7	6.02	6.63
Cdo1	5.46	6.86
Pudp	1.01	2.37
Csnk1g3	3.86	4.68
Smim3	4.18	4.91
Mir5107	4.24	5.14
Cd74	1.59	2.76
Slc26a2	2.84	3.43
Malt1	2.53	3.15
Pmaip1	2.42	3.66
Ptpn2	4.03	4.69
Mex3c	4.6	5.24
Smad7	5.35	6
4930465K10Rik	1.78	2.41
Socs6	4.01	4.67
Mir6359	3.07	4.48
Jak2	1.09	2.09
Exoc6	3.32	4.2
Kmt5b	3.79	4.47
Lrp5	5.39	6.04
Fermt3	1.88	3.23
Rab3il1	1.43	3.56
Pga5	2.4	3.29
Gna14	1.33	3.08
Smc5	4.4	5.16
Kank1	4.08	4.93
Slc1a1	2.29	3.7
Glis3	2.03	3.01
Uhrf2	4.03	4.98
Atad1	5.45	6.05
Pten	4.47	5.07
Tnks2	6.81	7.41
Ide	5.75	6.36
Sorbs1	2.04	3.04
Kcnip2	1.33	2.1
Pdcd4	4.31	5.73
Dusp5	2.12	3.21
Casp7	3.67	4.9
Cpt1a	6.29	6.92
Tcirg1	4.22	5.38
Acy3	1.32	2.97
Ptprcap	1.47	2.41
Ankrd13d	1.5	2.4
Ssh3	1.49	3.15
Mir6985	3.63	6.08
Rin1	1	1.81
Sipa1	3.13	4.04
Gpha2	1.26	2.28
Esrra	5.23	5.88
Mir6990	6.96	7.59
Catsperz	1.04	2.35
Trpt1	3.58	4.34
Asrgl1	4.97	5.81
Fads2	7.16	7.98
Fads1	6.68	7.69
Nmrk1	3.44	4.55
Carnmt1	4.12	4.82
Anxa1	2.72	3.7
Ptar1	1.42	2.23
Dmrt1	4.55	6.01
Ermp1	4.46	5.47
Mlana	2.65	3.35
Stambpl1	2.23	3.11
Zfp518a	3.27	4.34
Lcor	2.79	3.38
Frat2	4.1	4.74
Pi4k2a	5.1	5.71
Sfxn3	3.36	4.51
Lzts2	5.55	6.39
Oga	6.36	7.18
Nfkb2	4.42	5.22
4833438C02Rik	2.11	2.98
Mfsd13a	4.75	5.93
Atp5md	3.27	4.43
Gsto1	8.25	9.06
Shoc2	4.54	5.21
Bbip1	2.89	3.76
Acsl5	2.96	4.47
Fam45a	2.72	3.49
Grin1	2.05	4.95
Kif16b	2.88	3.61
Sfmbt2	3.01	4.74
Vav2	3.2	3.84
Fbh1	4.75	5.36
Acbd5	3.3	3.91
Pnpla7	2.5	3.17
Nacc2	1.11	2.45
Garnl3	2.41	3.05
Rabgap1	3.82	4.69
Scai	1.13	1.75
Orc4	3.72	4.32
Acvr1	2.63	3.32
Gca	2.27	4.44
Itga6	4.57	5.38
Atf2	4.42	5.07
Mtx2	6.06	6.69
Agps	4.6	5.19
Sestd1	1.46	2.85
Ccdc141	3.07	4.28
Ldlrad3	2.77	3.37
Hipk3	2.68	3.82
Cd59a	3.21	4.07
Lgr4	5.16	6.16
Bmf	1.33	2.09
Eif2ak4	3.58	4.32
Tmem87a	4.96	5.64
Slc24a5	5.27	5.97
Ptpra	3.61	4.41
Gpcpd1	2.57	3.26
Mcm8	3.99	4.82
Rin2	1.2	3.64
Elmo2	5.1	5.89
Bmp7	2.67	3.5
Rpp38	4.43	5.08
Commd3	4.79	5.4
Otud1	3.23	4.61
Gm13375	1.96	2.64
Mastl	3.72	4.53
Spopl	1.77	2.67
Arrdc1	2.71	3.96
Mrpl41	4.11	4.89
Grin1os	1.89	4.72
Tprn	5.92	6.63
Cysrt1	1.15	1.96
Sapcd2	4.53	5.15
Npdc1	4.56	5.43
Dpp7	6.19	6.82
Dipk1b	3.5	4.29
Ralgds	4.65	5.51
Cercam	3.5	4.08
Wdr34	5.38	6
Phyhd1	1.92	3.3
Kyat1	3.26	4.91
Ptges	3.27	4.45
Usp20	2.65	3.83
Sh2d3c	1.14	3.32
Stxbp1	2.98	3.71
Phf19	1.81	4.26
Pdcl	4.67	5.51
Rc3h2	2.93	3.87
Golga1	1.43	2.26
Acvr2a	1.97	2.74
Nmi	1.69	2.54
2020-03-07	6.05	6.66
Gad1	1.03	2.35
Sp3os	2.66	3.44
Sp3	5.71	6.4
Scrn3	3.22	3.85
Cyct	2.59	4.34
Serping1	4.79	5.53
Ube2l6	4.24	5.31
Pramel6	2.79	3.5
Pramel7	2.95	4.1
Rapsn	3.37	3.99
Large2	3.59	4.61
Mir7001	1.26	3.53
Apip	5.04	5.73
4931422A03Rik	2.51	3.74
Mir1902	4.14	6.1
Kif18a	4.35	5
Chst14	1.44	2.24
Ppp1r14d	4.29	5.61
Itpka	5.94	6.61
Ckmt1	5.78	6.81
Map1a	2.81	3.43
Wdr76	4.86	5.46
Ctdspl2	3.92	4.59
B2m	4.18	5.29
Patl2	3.6	4.24
Sord	2.8	3.43
Blvra	3.35	4.08
Gpat2	3.95	6
Mal	2.98	4.64
Nphp1	2.19	2.82
Cpxm1	4.16	4.82
4930473A02Rik	3.27	4.15
Tmem230	4.14	4.85
Snord17	2.16	3.11
Smim26	3.23	4.37
Kiz	2.7	3.66
Entpd6	4.65	5.51
Sdcbp2	2.17	3.26
Id1	4.17	4.83
Snta1	4.26	5.15
Necab3	3.14	4.06
Trp53inp2	3.2	3.83
Acss2os	3.69	4.59
Acss2	4.26	5.34
Mir3474	5.82	6.44
Lpin3	1.58	2.9
Ptprtos	3.2	4.5
Mir7003	2.02	4.53
2310001K24Rik	1.74	2.35
Ada	3.09	3.77
Sdc4	6.37	7.01
B4galt5	6.04	6.79
Cebpb	3.88	5.99
Gm16796	1.18	1.78
Fam210b	2.9	3.58
Zbp1	1.58	2.37
Cables2	3.6	4.31
Birc7	1.13	2.85
Stmn3	4.45	5.46
Rgs19	4.2	4.82
Hps3	2.97	3.74
Tbl1xr1	4.49	5.35
Gnb4	1.31	1.92
Schip1	6.19	6.98
Iqschfp	6.37	7.17
Golph3l	4.26	4.97
Slc35a3	3.23	4.06
Lrrcc1	1.59	2.46
Gyg	3.15	4.37
Ect2	6.1	6.87
Nceh1	2.65	3.5
Fndc3b	3.67	4.57
Usp13	1.64	2.24
Rnf13	2.59	3.43
Pdgfc	4.74	5.44
Fbxw7	4.22	4.81
Dclk2	3.6	4.7
Ciart	3.97	4.68
Wars2	1.91	2.55
Rhoc	5.08	5.85
Pdlim5	3.43	4.03
Wls	2.06	3.11
Pex2	1.53	3.05
Zbtb10	2.87	3.55
E2f5	5.09	6.02
Car13	4.59	5.53
Lrriq4	4.16	4.79
Gpr160	3.71	4.31
Skil	3.17	3.9
Ccdc39	1.17	2.07
Dcun1d1	2.55	3.57
Anxa5	4.06	4.94
Plk4	4.57	5.19
Noct	4.6	5.27
Rab33b	1.92	2.63
Sohlh2	3.42	4.22
Siah2	2.55	3.59
4931440P22Rik	1.26	3.08
Tiparp	3.53	4.63
Lxn	4.02	5.17
Pdcd10	3.15	3.83
Sfrp2	2.13	3.22
Snord73a	3.94	5.13
Rnu73b	4.92	5.84
Cd1d1	1.44	2.28
Crabp2	2.37	3.27
Mir7011	2.24	4.23
Arhgef2	5.12	6.25
Rab25	3.53	4.81
Fdps	5.42	6.04
Efna1	1.2	2.71
4933434E20Rik	4.06	4.82
Rab13	2.69	3.37
S100a1	4.07	4.95
S100a6	1.54	3.93
Them4	1.4	2.29
Tuft1	2.64	3.32
Selenbp1	1.16	2.58
Bnipl	2.52	4.06
Gm128	2.22	3.49
Hormad1	1.8	2.55
Ecm1	1.14	2.13
Mir7014	2.91	3.78
Mtmr11	1.12	2.78
Rnf115	6.02	6.69
Pdzk1	1.98	3.04
Mir7225	2.85	4.16
Cd2	2.38	3.08
Casq2	2.12	2.83
Cttnbp2nl	2.82	3.49
Rap1a	3.05	3.68
Dram2	3.22	3.95
Rbm15	4.44	5.05
Gstm5	2.15	4.23
Gstm6	1.94	3.32
S1pr1	2.17	2.76
Sass6	2.84	3.53
Trmt13	2.61	3.39
Pitx2	1.53	2.56
Kyat3	4.13	4.87
Mir186	3.43	4.37
Eps15	3.44	4.53
Sh3d21	3.61	4.8
Bach2	1.47	2.11
Rars2	5.2	5.91
Slc44a1	5.35	6.11
Sync	2.92	4.04
Impad1	4.93	5.64
Car8	1.4	2.27
Rab2a	6.4	7.06
Ints8	4.99	5.68
Esrp1	2.21	3.07
Mob3b	1.85	2.58
Aptx	2.49	3.12
B4galt1	5.49	6.16
Unc13b	1.94	2.89
Trmo	4.44	5.29
Abca1	2.75	3.56
Zfp462	3.74	4.47
Lpar1	4.34	5.02
Ptgr1	6.24	7.29
Ecpas	3.27	4.19
Ptbp3	5.68	6.5
Wdr31	2.79	3.52
Akna	2.13	3.04
Elavl2	3.55	4.28
Mysm1	2.45	3.12
Hook1	2.38	3.55
Tm2d1	3.28	4.8
Kank4	2.52	3.34
Ssbp3	5.46	6.15
Scp2	4.82	5.58
Osbpl9	4.84	5.67
Zfyve9	2.98	4.02
Atpaf1	3.87	4.47
Foxj3	4.19	4.81
Rimkla	1.19	2.02
Scmh1	4.25	4.93
Col9a2	1.29	1.98
Trim62	3.03	3.73
Zfp362	3.26	4.13
Nkain1	5.53	6.28
Epb41	4.03	4.91
Nipal3	3.25	3.93
Rap1gap	3.61	4.55
Ece1	3.32	4.01
Eif4g3	3.3	4.16
Efhd2	5.01	6
Pdpn	2.64	4.17
Rex2	1.88	2.58
Zfp600	4.24	4.96
Znf41-ps	1.52	2.23
Zfp534	2.08	2.82
Pik3cd	2.41	4.15
Espn	1.8	2.89
Prkcz	3.08	3.9
Ubxn2b	1.83	2.5
Plekhf2	7.5	8.17
Trp53inp1	5.75	6.64
Fsbp	2.67	3.33
Gem	1.56	2.44
Osgin2	3.23	3.84
Ripk2	3.32	3.94
Cpne3	3.93	4.72
Ggh	3.85	4.82
Ttpa	2.74	3.59
Casp8ap2	4.15	4.77
Rragd	5.6	6.76
Pnrc1	6.21	6.89
Akirin2	7.23	8.08
Smim8	3.76	4.67
Cfap206	1.04	1.84
Zfp292	4.36	4.98
Gm6297	1.96	2.59
Mir207	3.58	5.37
Rmrp	1.28	3.07
Creb3	5.21	5.91
Aldh1b1	2.75	3.97
Xpa	3.07	3.98
Galnt12	1.62	3.95
Tgfbr1	3.24	3.99
AI427809	1.14	2.16
Fsd1l	1.62	2.83
Ugcg	4.52	5.54
Hdhd3	1.76	2.6
Bspry	3.23	4.41
Ift74	3.44	4.37
Atg4c	1.87	2.81
Alg6	3.82	4.6
C130073F10Rik	2.84	3.87
Pcsk9	3.7	5.64
Hspb11	3.3	4.94
Yipf1	5.84	6.72
Cpt2	3.36	4.14
Zyg11b	3.93	4.61
Gpx7	3.61	5.28
Btf3l4	2.07	2.99
Rnf11	4.33	4.93
Bend5	1.1	1.9
Tspan1	2.54	4.3
Lurap1	1.72	2.83
2510003B16Rik	2	3.92
Pik3r3	2.94	4.1
Tesk2	4.71	5.3
Elovl1	4.87	5.75
Tmem125	1.65	2.25
Foxo6	4.24	5.07
Zfp69	1.92	2.88
Mir698	2.94	3.76
Eva1b	5.44	6.48
Trappc3	6.15	6.78
Gja4	2.76	3.78
Gjb4	4.16	4.94
Phc2	5.5	6.19
Bsdc1	5.33	6.08
Ccdc28b	4.32	5.06
Fabp3	5.25	5.86
Xkr8	3.23	3.97
Mir5122	5.35	5.95
Kdf1	3.26	4.13
Crybg2	3.5	4.45
Extl1	1.06	1.74
Trim63	1.59	2.44
Grhl3	3.85	4.54
Ifnlr1	2.04	2.65
Gale	5.8	6.41
Mir7019	7.05	8
Padi4	1.24	2.6
Arhgef19	2.71	3.32
Fam131c	2.14	3.22
Tmem82	3.3	3.94
Plekhm2	3.05	3.95
Cela2a	4.08	4.71
Gm13128	3.16	4.08
Pramef12	4.74	5.79
Zfp990	5.71	6.48
Zfp992	1.13	2.22
Gm13034	2.93	3.75
Zfp982	3.41	4.02
Zfp979	6.02	6.77
2510039O18Rik	7.1	7.74
Plod1	4.12	5.2
Mir7023	4.91	6.58
Slc25a33	5.01	5.91
H6pd	3.64	4.57
Errfi1	3.34	4.42
Phf13	5.56	6.36
Arhgef16	2.44	4.04
Mterf1b	1.26	2.08
Srpk2	3.61	4.27
Pds5a	5.7	6.33
Paqr3	2.46	3.1
Glmn	3.8	4.61
Auts2	3.34	4.15
Rundc3b	1.34	1.94
Rsbn1l	3.63	4.27
Kcnh2	3.15	3.89
Prkag2	2.91	3.77
Jakmip1	5.31	5.94
Wdr1	7.35	8.07
Prom1	1.52	2.6
Fbxl5	5.67	6.32
Rbpj	4.08	5.01
Rbm47	2.98	3.89
N4bp2	2.85	3.83
Aasdh	2.16	3.13
Scarb2	4.88	5.76
Cds1	1.68	2.75
Zfp644	3.73	4.38
Evi5	4.2	4.92
Ccdc18	1.79	2.6
Golga3	3.55	4.21
Wscd2	1.74	2.67
Ssh1	4.47	5.15
Acacb	3.65	4.48
Bicdl1	2.71	3.31
Taok3	2.35	3.47
Clip1	1.87	2.96
Pitpnm2	1.78	2.41
Clip2	2.06	2.87
Fkbp6	5.46	7.24
Sh2b2	1.32	3.84
Rasa4	3.73	4.67
Alox5ap	3.33	4.92
Fry	2.29	3.28
Mterf1a	2.59	3.21
Steap1	1.02	1.71
Slc25a40	1.86	2.84
Abcb1b	3.03	3.72
Crot	4.77	5.48
Ptpn12	3.63	4.25
Galnt11	4.95	5.79
Hadhb	2.65	3.35
Dnajc5g	3.07	4.23
Slc30a3	2.66	3.4
Trim54	3.43	4.1
Slc5a1	2.11	2.75
Haus3	4.78	5.6
Rgs12	1.92	2.79
Man2b2	3.94	4.55
Wfs1	4.43	5.43
Tmem128	4.62	5.3
Cc2d2a	2.04	2.72
Bst1	1.61	3.12
Pi4k2b	2.61	3.27
Wdr19	1.78	2.4
Klb	3.89	4.58
C330024D21Rik	1.78	2.6
Bend4	3.93	4.86
Cox7b2	1.13	2.99
Lnx1	1.69	2.6
Pdcl2	2.13	3.05
Rest	6.35	7
Mob1b	2.59	3.22
Naaa	1.68	3.4
Ccng2	2.24	3.1
Coq2	2.87	3.74
Cdc7	4.43	5.01
1700028K03Rik	1.32	2.1
Rpap2	2.94	3.79
Idua	1.39	2.1
Fgfrl1	3.34	4.27
Cmklr1	2.62	3.51
4930515G01Rik	1.31	3.69
Msi1	4.99	5.87
Srrm4os	1.96	2.58
Iqcd	1.16	2.01
Oas1c	1.09	2.3
Oas1g	5.01	5.63
Oas1d	1.04	1.85
Acad10	1.06	1.68
Fam216a	5.02	5.73
Ift81	1.75	2.61
Hip1r	2.58	4.2
Tmed2	5.37	5.97
Mmp17	3.61	4.2
Phkg1	2.26	2.99
Cldn3	3.96	4.67
Vps37d	2.49	3.27
Fzd9	1.55	2.58
Agfg2	4.59	5.22
Zcwpw1	1.17	3.48
Mir93	2.11	4.42
Zfp68	1.65	2.29
Lfng	1.79	2.48
Zfp655	4.61	5.48
Zkscan14	2.47	3.15
Rnf6	3.72	4.35
Mkln1	4.43	5.27
Tspan9	2.25	3.24
Rassf8	1.93	2.57
Fam3c	5.69	6.42
Ahcyl2	3.64	4.28
D630045J12Rik	1.13	1.88
Parp12	2.58	3.5
Dennd2a	3.44	4.1
Tpk1	3.74	4.59
Cul1	6.23	6.89
Snx10	5.09	5.91
Znrf2	5.95	6.82
Herc3	2.34	3.01
Prdm5	3.05	3.89
Prickle2	1.88	3.58
Suclg2	2.86	3.65
Tmf1	3.51	4.14
Mitf	3.05	4.48
Ppp4r2	5.25	5.91
Edem1	4.22	5.03
Srgap3	1.02	1.86
Irak2	3.36	3.98
Ift122	3.04	3.67
Kdm5a	3.91	4.51
Apobec1	2.81	3.69
Lpcat3	7.39	8.24
Bcl2l14	1.54	2.55
Plbd1	2.07	4.38
St8sia1	1.25	2.47
Ppfibp1	3.09	3.89
Ccdc91	2.19	2.88
Peg10	2.64	4.03
C1galt1	3.87	4.82
Tmem106b	2.82	3.7
Tmem168	3.87	4.61
Bmt2	2.79	3.62
1110019D14Rik	1.83	2.83
Lsm8	6.15	7.21
Ube2h	4.13	5.16
Zyx	2.2	2.88
Zfp956	2.33	3.47
Rarres2	1.49	2.63
Lrrc61	1.04	2
Gpnmb	1.8	3.57
Fam221a	2	3.16
Hotairm1	2.19	3.03
Avl9	3.51	4.31
Tigd2	4.04	4.66
Mir8112	3.69	5.03
Krcc1	3.14	4.43
Gm1070	1.71	2.31
Vamp8	4.27	4.96
Capg	3.14	4.18
Mob1a	5.57	6.29
Anxa4	4.89	6.45
Fbln2	1.95	3.38
1810044D09Rik	1.24	2.09
Ccdc174	4.34	4.93
Mir7041	7.11	7.78
Crbn	4.58	5.26
Setmar	2.05	2.91
Bhlhe40	3.05	4.3
Il17rc	3.11	3.82
Fancd2os	1.79	2.81
2020-03-08	2.55	3.43
Fxyd4	1.76	2.88
Atp6v1e1	7.2	7.83
Dppa3	6.87	7.68
C1s1	2.39	3.2
Tuba3a	6.86	7.52
Ltbr	2.23	3.44
Tapbpl	1.84	2.56
BC064078	3.05	3.96
1700101I11Rik	1.82	2.43
Crebl2	1.69	2.54
Emp1	1.84	3.49
Pyroxd1	3.44	4.06
Etfrf1	2	3
Stk38l	2.79	3.58
Amn1	1.21	2.38
Etfbkmt	1.11	2.17
Atp10a	2.18	3.05
Prkd2	2.12	2.97
Exoc3l2	2.52	3.74
Tgfb1	3.62	4.65
Rhpn2	5.12	6.22
Tdrd12	3.4	4.31
Zfp975	2.92	3.67
Myh14	2.7	3.92
Sergef	3.05	4.17
Gas2	1.14	2.37
Arrdc4	4.65	5.27
Whamm	4.87	5.7
Sh3gl3	3.29	4.39
Nars2	2.57	3.32
Acer3	1.83	2.51
Map6	2.31	3.26
Arap1	3.45	4.31
Stim1	2.12	2.71
Apbb1	3.45	4.38
Rras2	5.82	6.43
D430042O09Rik	1.19	1.85
Inpp5f	3.43	4.02
9430038I01Rik	4.31	4.92
Mir292	2.67	3.31
Prkcg	2.13	3.27
Tmc4	1.73	2.77
Ccdc106	2.08	2.66
Zscan5b	2.53	4.08
Zfp78	1.1	1.95
Peg3os	3.76	4.56
Peg3	2.98	3.62
Obox6	2.91	4.26
Fkrp	3.31	4.08
Dact3	2.97	4.46
Pglyrp1	5.87	6.68
Foxa3	1.96	3.23
Cadm4	6.13	6.78
Plaur	3.8	4.45
Ethe1	4.43	5.08
Phldb3	2.78	3.42
Mir7047	4.94	6.69
Atp1a3	3.5	4.43
Prr19	1.01	2.89
Cyp2s1	4.32	5.57
Zfp607b	1.45	2.22
Zfp780b	2.21	2.86
Ppp1r14a	3.31	4.52
Zfp790	2.43	3.19
Zfp566	4.02	4.78
Nphs1	2.09	3
Krtdap	1.19	4.73
Lsr	3.36	4.44
Scn1b	2.33	3.61
Cebpg	4.04	4.63
Zfp977	3.25	3.88
Gm2381	2.73	3.59
Zfp715	3.47	4.08
Zfp719	2.49	3.11
Klk8	1.91	3
Klk11	1.81	2.64
Snord88a	1.79	4.42
Fcgrt	4.8	6.34
Cd37	3.21	4.26
Dkkl1	2.36	3.48
Lin7b	2.15	3.02
Ntf5	3.04	4.24
Tulp2	3.13	3.8
0610005C13Rik	1.96	2.68
Fut2	1.66	2.55
Sec1	1.57	2.58
Sult2b1	3.41	4.01
Syngr4	1.84	2.84
Ccdc114	1.78	3.24
Zdhhc13	4.49	5.2
Ube3a	3.94	4.74
Tarsl2	1.92	3.26
Arpin	2.87	3.85
Furin	4.6	5.34
Cpeb1	1.32	3.78
Ap3b2	4.28	5.81
Ramac	4.04	4.67
Btbd1	4.54	5.38
Abhd17c	6.6	7.3
Ctsc	2.6	3.42
Hikeshi	4.6	5.3
Rsf1	3.62	4.41
Rsf1os2	5.05	5.69
Aqp11	2.79	3.44
Serpinh1	4.48	5.62
Stard10	3.04	3.69
Phox2a	1.43	2.22
Trim12c	1.39	3.32
Cnga4	1.77	2.88
Olfml1	2.42	3.91
St5	4.91	5.65
Tmem41b	3.91	4.85
Usp47	4.22	4.9
Lyrm1	1.79	2.42
Pdzd9	2.45	3.12
Ypel3	4.58	5.31
Mapk3	6.55	7.19
Mvp	6.25	7.17
Qprt	3.12	3.85
Hsd3b7	3.52	4.39
Orai3	3.72	4.64
Prss8	3.13	5.37
Mir3103	4.75	6.75
Wdr11	4.61	5.21
Htra1	4.58	5.39
Syce1	3.38	4.32
Pkp3	1.9	2.96
Ano9	3.68	4.64
Eps8l2	4.16	5.97
B230206H07Rik	2.33	4.35
Chid1	2.72	3.7
Tspan4	5.02	5.96
Phlda2	5.5	6.62
Slc22a18	3.24	4.55
Dhcr7	6.67	7.51
Cpe	4.52	5.41
Cdh3	4.19	4.88
Rasa3	1.67	2.79
Zfp617	2.94	3.55
Cyld	1.62	2.32
Adgrg1	4.15	5.47
Ist1	5.69	6.81
9530052E02Rik	1.72	2.82
Cdc16	6.06	6.78
Tusc3	3.52	4.39
Micu3	1.42	2.29
Mtmr7	4.18	4.94
Acsl1	3.68	4.33
Galnt7	2.38	3.14
Nek1	2.53	3.37
Palld	4.9	5.55
Otud4	5.59	6.18
Tbc1d9	2.54	3.18
4921524J17Rik	4.49	5.42
Phkb	3.03	3.69
Siah1a	4.29	5.19
Cbfb	6.34	7.03
Esrp2	3.21	4.25
Tango6	4.05	4.65
Phlpp2	1.74	2.65
Plcg2	5.13	5.79
Abcb10	3.85	4.73
Fcor	2.28	3.08
Zfp958	2.27	3.25
Gm15350	3.17	4.2
Grtp1	5.94	6.84
Gas6	3.46	4.19
Nek3	3.93	4.74
Ckap2	5.94	6.61
Nkx6-3	2.3	3.98
Mir8108	3.99	5.45
Ddhd2	3.72	4.53
Plpp5	3.11	4.14
Hgsnat	3.74	4.42
Rab11fip1	3.13	4.21
4933416M07Rik	2.89	4.48
Tex15	1.4	2.43
Lonrf1	2.94	3.79
Vps37a	2.28	3.14
Ankrd37	1.67	2.42
Ufsp2	2.58	4
Cfap97	2.26	2.93
Slc25a4	8.38	9.04
Cbr4	3.31	3.96
Msmo1	7.13	7.8
Lpl	2.27	3.33
D130040H23Rik	1.05	2.14
Zfp868	4.37	4.97
Kcnn1	1.68	2.39
Slc27a1	4.36	5.04
Bst2	6.23	7.15
B3gnt3	1.9	3.25
Zfp961	5.43	6.07
Fam32a	4.92	5.73
Anapc10	4.13	4.88
Zfp330	5.09	5.77
Adgre5	3.89	4.58
Mir1668	5.48	6.32
2210011C24Rik	4.23	5.47
Mir1199	5.95	7.4
4930432K21Rik	1.58	2.22
Zfp791	1.26	2.05
Gpt2	5.94	6.96
Gm10638	2.72	3.48
Snx20	4.27	5.13
Amfr	4.15	4.79
Coq9	4.76	5.41
Cmtm3	3.58	4.43
Nae1	5.37	6.23
Pdp2	4.5	5.2
Elmo3	2.54	3.25
Tradd	4.49	5.23
Tppp3	3.6	4.76
Carmil2	2.63	3.68
Gm5914	1.1	2.37
Psmb10	4.51	5.22
Slc12a4	4.26	4.96
Pskh1	3.98	4.61
Has3	1.22	1.94
Pkd1l3	2.07	3.17
Gm21283	5.6	6.51
Ldhd	1	2.06
Tmem231	5.43	6.1
Mon1b	2.56	3.19
Mlycd	1.76	2.51
Klhl36	1.44	2.77
Cotl1	4.59	6.23
Car5a	1.16	2.67
Zfpm1	2.26	3.5
Cyba	5.21	7.46
Trappc2l	5.51	6.24
Rhou	3.14	3.9
Pgbd5	2.37	3.41
Kcnk1	3.46	4.21
Irf2bp2	5.42	6.36
Itgb1	5.52	6.2
Pde4a	1.73	2.66
Arid3b	5.97	6.56
Scaper	2.29	3.09
Birc3	1.48	2.81
Arhgap42	2.72	3.37
Smco4	2.84	3.84
Col5a3	1.76	2.62
Ap1m2	4.71	5.48
Vwa5a	2.89	3.63
Ube2q2	4.33	4.92
Tmem266	1.37	2.75
Ptpn9	2.81	3.67
Sema7a	1.41	2.74
Smad3	3.57	4.55
Plekho2	2.14	2.99
Anxa2	3.77	5.68
Tcf12	4.04	4.99
Lrrc1	3.2	3.88
Senp6	4.71	5.32
Gk5	3.11	3.71
Setd2	4.86	5.51
Cmtm7	7.18	7.87
Higd1a	3.1	3.77
Lars2	5.36	6.41
Sacm1l	4.77	5.44
Tmem123	4.72	5.89
Sesn3	3.62	5.03
Slc44a2	4.52	5.64
Tmem205	3.87	4.86
Zfp809	4.43	5.42
Herpud2	4.55	5.24
2020-09-07	5.65	6.3
Zbtb44	5.56	6.18
Chek1	5.59	6.19
Slc37a2	1.09	2.89
Tmem136	2.34	3.04
Oaf	1.61	3.86
Usp2	1.08	2.83
Nlrx1	3.27	4.15
Slc37a4	2.2	3.18
Phldb1	1.95	3.47
Cd3e	2.61	3.71
Fxyd6	3.23	5.36
Pafah1b2	5.11	5.85
Plet1	5.02	5.74
Plet1os	5.19	5.86
2310030G06Rik	2.87	3.74
Poglut3	2.19	2.83
AY074887	2.17	2.86
Gm10658	2.4	3.3
Ulk3	2.08	3.15
4930461G14Rik	3.29	3.91
Senp8	1.79	2.56
Glce	2.47	3.43
Coro2b	2.84	3.88
Cln6	4.52	5.55
Calml4	2.18	4.08
Gm10653	3.23	4.28
Uchl4	1.55	2.81
Ubap1l	3.5	5.54
Mtfmt	4.02	4.68
Pclaf	2.88	3.93
Snx1	5.48	6.82
Ciao2a	6.13	7.06
Tpm1	5.15	6.08
Ice2	3.01	3.74
Zfp280d	3.64	4.23
Mns1	3.32	4.16
Ccpg1	4.06	4.78
Ccpg1os	1.85	2.92
Rab27a	2.34	2.94
2310009A05Rik	2.77	3.63
Elovl5	6.33	6.93
Irak1bp1	2.47	3.28
Tpbg	3.74	4.59
Morf4l1	3.54	4.15
Prr23a1	1.67	2.52
Cep70	4.02	4.75
4930422M22Rik	2.3	3.38
Acad11	3.75	4.46
Dusp7	4.13	4.83
Sema3b	3.15	4.45
Mst1	2.66	3.52
Nbeal2	1.72	2.49
Als2cl	2.27	3.31
Cmc1	1.64	2.72
Plcd1	1.18	2.61
Acaa1b	1.12	2.02
Tcaim	2.04	2.77
1110059G10Rik	1.89	2.7
Limd1	2.86	3.66
Tab3	3.25	3.95
Usp9x	5.75	6.36
Jade3	4.17	5.26
Klhl13	3.54	4.18
Lamp2	5.07	6.09
Rap2c	4.2	4.88
Ints6l	2.1	3.03
Klhl15	1.32	2.06
Zfx	3.87	4.56
Efnb1	1.93	2.59
Nexmif	2.77	3.97
Sh3bgrl	1.27	2.04
Chm	3.52	4.16
Trmt2b	1.88	2.5
Tsc22d3	1.23	2
Acsl4	3.69	4.47
Pfkfb1	3.15	3.77
Eras	2.77	3.53
Dynlt3	2.71	3.48
Fundc1	3.34	3.98
Rp2	2.94	3.7
Usp11	3.64	4.26
Ube2a	5.67	6.32
Rhox1	1.06	2.61
Rhox6	3.5	5.59
Rhox9	3.87	5.99
Rhox13	1.55	3.9
Zbtb33	2.18	2.94
Zdhhc9	3.22	3.86
Elf4	3.09	4.07
Zfp280c	3.78	4.41
Ccdc160	3.02	3.67
Mmgt1	3.31	3.92
Mir5116	5.62	6.79
Rbmx	2.08	2.89
Xlr3a	2.64	5.84
Xlr4a	1.65	3.66
Xlr3c	2.53	5.57
F8a	1.68	2.83
Arhgap4	1.98	2.94
Mir7091	3.21	4.16
Pls3	4.66	5.58
Mageb16	3.55	4.17
Yipf6	3.08	3.96
Dlg3	2.93	3.82
Cited1	2.6	3.47
Chic1	2.09	2.7
Rlim	5	6.18
Brwd3	1.95	2.59
Tspan6	2.2	3.14
Nox1	2.97	3.72
Esx1	1.51	2.2
Tmem29	1.7	2.67
Mir3113	3.23	4.53
Syap1	4.28	4.97
Tceanc	2	2.68
Uty	2.97	3.67
Usp9y	1.4	2.5

## Sheet: Up in 6h-EpiLCs (n=1,056)
Table S4: Upregulated and downregulated expression genes in Cnot8 KO ESCs and EpiLCs
Gene	WT-6h	Cnot8 KO-6h
Fam178b	3	4.04
Nav1	3.36	4.12
Pex19	5.22	6.06
2020-03-02	7.15	7.76
Prdm14	3.03	3.77
Lmbrd1	2.6	3.22
Tbc1d8	3.47	4.14
Nck2	4.64	5.44
Tgfbrap1	2.18	2.89
Fam117b	4.22	5.05
Klf7	3.14	3.88
Wnt10a	1.4	2.05
Epha4	2.97	3.76
Lrrfip1	2.95	3.7
Pign	2.12	3.14
Epb41l5	2.25	2.83
Gpr161	1.51	2.11
Mael	2.66	3.69
Itpkb	1.41	2
Dusp10	1.3	1.97
Mark1	1.66	2.37
Lamb3	1.03	2.11
Trpa1	1.93	2.55
Sdhaf4	3.84	4.47
Cnnm4	1.55	2.36
Fhl2	2.04	3.53
Nabp1	4.43	5.43
Nab1	3.98	4.61
Coq10b	4.71	5.64
Mir6899	4.29	6.25
2810408I11Rik	3.4	4.63
Cnppd1	3.4	4.42
Retreg2	4.94	5.56
Slc16a14	1.11	2.02
Gm24148	2.64	3.77
Bok	4.36	5.6
Slco4c1	2.16	2.97
Dsel	1.19	1.99
Tmem37	3.16	4.82
Elk4	2.21	2.81
Mir6903	4.58	6.12
Atp2b4	2.8	3.99
Btg2	4.45	5.07
Ppfia4	2.46	3.11
Arl8a	5.42	6.09
Shisa4	1.95	2.71
Mir1231	6.59	7.63
Tnni1	1.55	3.95
Lad1	3.12	5.7
Glrx2	3	3.83
Tor1aip2	4.82	5.41
Tada1	2.94	3.92
Klhdc9	1.33	2.24
Igsf8	4.35	5.07
Psen2	3.11	3.81
Lefty2	5.62	6.5
Lefty1	4.27	5.4
Tmem63a	3.63	4.77
C130074G19Rik	2.85	3.76
Smyd2	5.66	6.37
Irf6	2.59	3.41
Cnksr3	3.86	4.84
Ncoa7	1.21	1.8
Tjp3	3.11	3.96
Aig1	2.61	3.32
Fuca2	2.02	2.95
Prep	5.67	6.51
Pcbd1	2.98	3.93
Hk1	5.83	6.51
H2afy2	4.89	5.68
Plk5	2.2	3.12
Chpt1	3.45	4.14
Abracl	4.48	5.36
Vnn1	3.33	4.13
Calhm5	1.73	2.59
Gopc	4.29	4.9
Serinc1	6.16	6.91
Aifm2	3.46	4.14
Tspan15	2.92	3.7
Ggt1	1.62	3.48
Derl3	2.96	4.08
Mir6908	7.96	8.87
Gzmm	1.82	2.44
Hcn2	2.94	3.72
Palm	3.42	4.08
Grin3b	1.13	2.14
Cnn2	7.1	7.98
Gamt	1.72	3.52
Gna15	3.84	4.43
Gm16104	3.89	4.9
Sycp3	3.91	4.57
Sarnp	3.09	3.73
Rad50	4.64	5.35
Specc1	3	3.8
Slc39a11	2.53	3.57
Dcxr	3.63	4.44
Hormad2	2.48	4.59
Urgcp	2.44	3.17
Cobl	4.95	6.37
Ugp2	3.7	4.55
Rnf130	1.36	1.94
Acsl6	1.91	3.39
Gm2a	3.02	4.37
Rab11fip4	4	4.64
Tex14	3.35	3.95
Pdk2	1.98	2.92
Srcin1	1.08	1.68
P3h4	3.14	4.14
Ifi35	3.1	4.29
Ezh1	4.12	4.77
Wipi1	1.93	3.47
Ttyh2	3.67	4.42
Itgb4	2.15	2.87
Rnf157	1.07	1.84
Mgat5b	1.63	2.64
Gaa	4.14	4.87
Rnf213	2.07	3.35
Tex19.2	3.56	4.35
Zfp750	1.32	1.99
Pik3ip1	1.11	1.71
Tcn2	3.68	4.53
Slc35e4	2.96	3.77
Osm	2.42	3.24
Pgam2	3.27	4.3
Ube2d-ps	2.13	2.88
Ccm2	4.89	5.48
1700042O10Rik	2.89	3.49
Slc1a4	3.78	4.8
Mgat4b	5.56	6.29
Slc22a5	3.14	3.76
Gpx3	2.57	4.12
Anxa6	5.7	6.94
Atpaf2	5.01	5.71
Fam83g	1.82	2.91
Zswim7	4.98	5.74
Pmp22	1.55	2.26
Usp43	3.52	4.47
Tmem102	3.37	4.11
G630025P09Rik	3.06	3.84
Cldn7	1.78	4.53
Asgr2	1.39	2.28
Slc16a11	1.37	2.23
Alox12	1.05	2.68
Cxcl16	2.21	4.36
Pld2	1.8	2.68
Zmynd15	1.22	2.8
Aspa	2.51	3.3
Scarf1	1.56	2.84
Mir22	3.89	5.09
Fam57a	3.67	4.39
Unc119	5.25	5.84
Aldoc	3.43	4.36
Slc46a1	3.8	4.45
Rffl	3.48	4.8
AI662270	4.06	5.29
1700020L24Rik	1.31	2.72
Dhx40	5.51	6.11
Rad51c	2.73	3.32
Chad	1.19	2.04
Rsad1	1.02	2.04
Ngfr	4.3	5.26
Hoxb9	1.42	2.38
Copz2	3.8	4.74
B230217C12Rik	1.18	2.05
Plxdc1	1.69	2.52
Grb7	4.2	5.07
Msl1	4.24	4.92
Igfbp4	2.16	3.28
Krt17	3.18	4.16
Fkbp10	2.51	3.45
Arl4d	1.56	2.62
G6pc3	4.22	4.9
Fam171a2	3.44	4.21
Meioc	2.63	3.46
Gm11715	4.61	5.19
Btbd17	2.09	2.75
Slc16a5	1.47	2.37
B230344G16Rik	1.17	2.19
Tmc8	2.62	3.7
Syngr2	6.32	7.31
Cbx4	2.23	3.25
Cbx8	3.87	4.8
Cbx2	5.06	5.97
A930037H05Rik	1.18	2.28
Baiap2	3.91	5.31
0610009L18Rik	1.21	2.51
Oxld1	2.71	3.42
Rac3	3.33	4.7
Immp2l	1.78	2.44
Dtnb	3.59	4.31
Tmx1	5.43	6.12
Smoc1	3.73	4.66
Ift43	3.97	5.3
Dglucy	2.51	3.87
Rin3	4.1	4.86
Lgmn	5.54	6.58
Bdkrb2	1.32	2.63
Akt1	5.28	5.96
Pqlc3	4.16	4.85
Kcnf1	1.07	2.24
5730507C01Rik	2.85	3.55
Id2	6.22	7.06
Bcap29	4.43	5.04
Hbp1	5.08	5.69
Twist1	2.7	3.36
Ifrd1	6.43	7.08
2700097O09Rik	3.29	3.94
Nfkbia	5.48	6.13
Nkx2-9	1.25	2.6
Rpl10l	7.48	8.26
Abhd12b	2.88	3.47
Actr10	4.7	5.33
Tmem30b	1.19	2.37
Sgpp1	2.47	3.52
Gpx2	6.62	7.91
Plek2	1.77	2.94
Acot1	2.13	3.15
Bbof1	1.95	2.62
Jdp2	3.15	3.98
Ism2	2.94	3.52
Chga	2.68	3.31
Ifi27	1.1	3.03
Tunar	1.47	2.39
AF357359	6.96	7.74
Mir410	5.58	6.4
Mir3072	3.17	4.18
Amn	1.15	2
Mir6939	6.89	7.7
Clba1	3.55	4.4
Crip2	6.17	6.77
Crip1	5.58	6.23
Elovl7	2.48	4.33
Carmil1	2.16	2.86
Gpr137b-ps	2.11	2.88
Amph	3.05	3.8
Gmds	3.04	3.81
Lyrm4	2.83	3.44
Mcur1	2.9	3.49
Auh	3.9	4.59
Ror2	2.39	3.25
H2afy	7	7.85
Slc35d2	1.15	2.06
Dmgdh	2.19	3.97
Ankrd31	1.85	2.62
Ocln	1.58	2.77
Akr1e1	2.31	3.24
Gpr137b	2.4	3.6
Nid1	6.48	7.15
Epdr1	2.25	3.1
Mir6942	4.06	5.79
Hist1h2ai	1.04	1.86
Btn1a1	2.03	3.05
Serpinb1a	2.45	3.68
Serpinb9	3.34	3.93
Serpinb9b	7.03	7.75
Serpinb6b	1.44	3.58
Serpinb6c	4.26	5.49
Tpmt	1.56	2.33
Card19	5.45	6.04
Fgfr4	1.31	2.37
Prr7	3.47	4.11
Dbn1	2.54	3.52
Mir6944	4.74	5.69
Cxcl14	2.78	3.64
Slc25a48	1.97	2.68
Mir7-1	4.52	5.17
Fbp2	1.63	4.49
Mir3074-1	4.28	4.97
Gm16907	2.76	3.36
Mir24-1	4.44	5.09
Zfp72	1.47	2.3
Zfyve16	1.91	2.66
AW495222	2.37	3.3
Mccc2	3.61	4.26
Marveld2	2.4	3.31
Erbin	4.26	5.01
Ddx4	2.12	3.26
4930452B06Rik	1.27	1.96
Farp1	1.02	3.08
Clybl	3.33	4.49
Bmpr1a	4.9	5.56
Prxl2a	4.17	5.75
Ddhd1	3.74	4.41
Parp4	1.3	2.03
Micu2	2.37	3.41
Cryl1	1.96	4
Bin3	4	4.71
Piwil2	3.67	4.69
Lcp1	2.47	4.8
Dzip1	2.2	2.87
Mbnl2	4.21	4.99
Tmtc4	2.57	3.5
1700024G13Rik	1.02	1.98
Anxa8	2.02	2.69
Sncg	2.9	4
Mir5131	5.66	6.82
Gm1821	9.73	10.58
Rnase4	1.12	2.37
Bcl2l2	1.89	2.49
Pck2	5.06	5.81
Rec8	2.19	4.01
Cideb	2.52	3.42
Rnf17	3.72	4.95
Gm16573	1.62	2.53
Ebpl	4.16	5.08
Spryd7	2.99	3.7
Fam167a	1.82	3.29
Sorbs3	4.37	5.22
Lgi3	2.15	2.75
Mir20a	1.7	3.65
4930594M22Rik	1.12	2.18
Ggact	3.6	4.52
Dennd3	2.03	2.63
Dap	3.5	4.83
Stk3	4.37	5.09
Adck5	4.14	4.81
Dmc1	1.33	2.04
5031439G07Rik	3.2	3.97
Celsr1	3.11	3.74
Mov10l1	1.45	2.93
Mettl7a1	2.98	3.6
Zfp385a	5.16	6.06
Nckap1l	2.33	4.25
Atpsckmt	4.07	4.67
9430069I07Rik	1.15	2.37
Osr2	2	3.04
Fzd6	1.84	2.53
Ly6k	1.41	3.08
Ly6a	6.36	8.05
Ly6e	6.98	7.78
Ly6c2	1.52	2.94
Ly6c1	2.68	4.37
Gsdmd	3.03	4.01
Naprt	3.74	4.57
Grina	4.99	5.6
Scx	1.73	2.49
Zfp647	1.28	1.9
C1qtnf6	2.45	3.35
Sh3bp1	5	5.9
Lgals1	6.3	7.42
1700088E04Rik	2.01	2.67
Pdgfb	1.52	2.39
Mgat3	3.7	4.31
Mir5113	5.23	6.01
Naga	3.17	3.93
A4galt	5.15	5.91
1700001L05Rik	2.33	3
Arhgap8	3.63	4.93
AU022754	2.68	3.7
Wnt7b	5.35	6.2
Mapk12	1.99	3.31
Pphln1	3.35	4.01
Zcrb1	5.08	5.79
Prickle1	1.23	2.15
Fkbp11	3.26	4.57
Mir6960	3.89	4.71
Prph	1.82	2.99
Letmd1	1.67	2.42
Pou6f1	1.41	2.74
Slc4a8	1.08	2.1
Krt8	4.3	5.85
Krt18	6.67	7.52
Ppl	1.45	2.3
Itgb5	5.51	6.1
Dcbld2	4.55	5.16
Smim22	2.34	3.28
Emp2	1.65	2.97
Litaf	6.41	7.08
Tmem191c	2.7	3.79
Ccdc74a	1.2	2.38
Slc25a1	7.58	8.27
Gm30505	1.11	1.83
B4galt4	1.49	2.43
Cpne5	3.32	4.2
Scube3	2.67	3.35
Synj2	1.94	3.19
Agpat4	2.48	4.99
Cdkn1a	5.88	6.47
H2-Q4	3.67	4.38
Lclat1	2.29	3.36
Fez2	3.89	4.56
Pkdcc	2.17	2.81
Rnaset2a	4.26	5.55
Zfp52	1.56	2.55
Tnfrsf12a	6.04	6.75
Cldn9	3.02	3.74
Cldn6	6.56	7.7
Flywch2	1.42	2.68
Paqr4	4.48	5.19
Kremen2	2.36	3.33
Snora64	5.13	5.93
Msln	5.77	6.59
Arhgdig	2.21	2.97
AI413582	4.71	5.66
Tcp11	1.34	2.5
Mapk13	2.98	3.81
Cyp4f39	1.62	3.64
2020-03-02	3.25	3.88
H2-K1	1.45	2.81
Hspa1a	3.52	4.32
Hspa1b	4.6	5.29
Ddah2	6.04	7
H2-D1	2.89	3.7
H2-L	3.01	3.83
LOC547349	1.48	3.35
Rnf39	1.74	3.62
Ubd	4.7	5.82
Tnfrsf21	4.71	5.45
Nfkbie	2.63	3.33
Vegfa	2.36	3.34
Srf	6.19	6.93
Ptk7	6.37	6.96
Rrp36	4.63	5.73
Pgc	3.04	3.64
Mdfi	2.18	3.28
Apobec2	1.38	4.2
Nrtn	3.45	4.78
Acsbg2	1.07	1.7
Crb3	4.67	5.31
Nudt12os	1.15	1.75
Ypel5	4.55	5.14
Galm	3.92	4.81
Morn2	1.99	2.96
Lama3	1.84	3.28
Ttc39c	1.54	3.29
Mep1b	1.83	2.83
Galnt1	5.48	6.21
Prelid2	2.48	3.27
Mbd2	4.21	4.82
Dym	4.22	4.89
Mbp	1.2	2.18
Map3k8	1.5	2.43
Dsg2	5.16	5.81
Reep5	3.44	4.65
Tmem173	4.01	4.71
Prob1	2.82	3.72
Gnpda1	3.56	4.2
Ndfip1	6.8	7.78
Sh3rf2	3.7	4.37
Cdo1	4.25	6.05
Csnk1g3	4.02	4.65
Mir5107	3.29	4.59
Cd74	1.1	2.37
Mir7219	4.86	5.46
Fbxo15	6.42	7.28
Mir6359	4.88	5.87
Sptbn2	1.14	2.41
Fermt3	2.25	3.24
Pip5k1b	3.4	4
Kank1	4.13	4.88
Dmrt3	1.81	2.74
Slc1a1	2.71	3.83
Glis3	2.39	3.27
Uhrf2	4.01	4.6
Sorbs1	1.89	2.98
Ubtd1	4.97	5.56
Casp7	3.7	4.54
Afap1l2	1.53	2.19
Cpt1a	5.26	5.94
Tcirg1	4.5	5.26
Gstp3	4.63	5.27
Pitpnm1	1.21	2.08
Ssh3	1.42	2.77
Mir6985	2.2	6.03
Efemp2	3.73	4.31
Tm7sf2	5.25	5.9
Pygm	1.59	2.18
Plaat3	1.77	2.39
Asrgl1	4.66	5.4
Stxbp3-ps	2.67	3.34
Fads2	6.06	7.1
Fads1	5.82	6.85
Fam189a2	2.21	3.68
Dmrt1	3.07	4.68
Avpi1	7.72	8.41
Lzts2	5.69	6.36
Pdzd7	1.99	2.69
4833438C02Rik	2.8	3.67
Mfsd13a	3.74	4.93
Shoc2	5.1	5.74
Acsl5	3.54	4.34
Sfmbt2	2.49	3.69
Acoxl	1.91	2.69
Fam107b	5.58	6.45
Pnpla7	2.04	2.86
Abca2	2.07	2.67
Ass1	1.62	2.28
Garnl3	1.66	2.95
Ralgps1	1.29	2.25
Acvr1	2.57	3.37
Ly75	4.22	4.91
Gca	2.22	3.62
Ccdc141	2.76	3.73
Terb2	1.23	3.01
Slc24a5	5.62	6.27
Dtd1	1.07	2
Ralgapa2	1.44	2.05
Acss1	3.84	4.54
Epb41l1	3.66	4.3
Prex1	2.77	3.55
Atp9a	5.04	5.75
Bmp7	1.32	3.37
Fam171a1	2.26	3.02
Gm3230	1.49	2.64
Otud1	4.2	4.91
Gm13375	2.08	3.28
Npdc1	4.3	5.16
Tmem141	1.32	2.4
Dipk1b	4.32	4.91
Ralgds	4.33	5.09
Wdr34	4.69	5.62
Phyhd1	2.06	2.68
Kyat1	2.85	4.04
Ptges	4.54	5.5
Usp20	2.9	3.85
D330023K18Rik	1.5	3.32
Ncs1	2.51	3.1
St6galnac4	5.05	5.92
Sh2d3c	2.04	2.99
Phf19	4.3	4.89
Lhx2	1.59	2.23
Rbm43	2.46	3.06
Cd302	1.9	3.02
Gm13580	4.24	5.02
Chn1os3	2.68	3.33
Cyct	3.45	4.2
Serping1	3.28	4.53
Pramel6	2.98	3.78
Pramel7	1.99	3.9
Spi1	1.82	2.95
Large2	4.24	5.15
Cd82	3.41	4.3
Mir1902	5.27	6.58
Thbs1	2.56	3.85
Ppp1r14d	2.39	3.61
Spint1	7.36	8.01
Itpka	4.82	5.84
Tmem62	2.57	3.58
Ckmt1	4.37	6.15
B2m	4.86	5.86
Dut	8.04	8.71
Blvra	3.35	4.37
Gpat2	4.75	5.73
Dusp2	1.22	2.43
4930473A02Rik	4.25	5.12
Entpd6	4.81	5.46
E130215H24Rik	1.48	2.32
Slc52a3	2	3.29
Necab3	2.81	3.7
Acss2os	3.75	4.45
Acss2	4.58	5.19
Procr	1.8	2.45
Cnbd2	2.54	3.16
Scand1	6.87	7.5
Myl9	1.71	4.37
Lpin3	2.04	2.68
Ptprtos	3.99	4.95
Ada	2.65	3.33
Pkig	4.3	5.19
Wfdc2	8.02	8.72
Pltp	5.7	6.84
Neurl2	3.09	3.72
Ctsa	6.95	7.57
Gm29679	1.28	2.33
B4galt5	5.3	5.9
Cebpb	3.82	5.56
Fam210b	2.45	3.26
Tfap2c	3.74	4.96
Pmepa1	3.37	4.16
Cables2	4.02	4.85
Nkain4	3	4.6
Stmn3	3.17	4.73
Schip1	6.91	7.66
Iqschfp	7.1	7.85
Gyg	4.6	5.22
Fndc3b	3.38	4.18
Lrrc34	5.4	5.99
Spg20	4.74	5.46
Pdgfc	4.92	5.52
Dclk2	4.08	4.92
Wars2	1.48	2.17
Adh7	2.8	3.72
Wls	2.48	3.43
Pex2	2.35	3.46
Hey1	1.25	2.09
Chmp4c	5.38	5.99
Car13	4.94	5.63
Car2	3.18	4.5
Mir7009	7.28	8.27
Ankrd50	2.04	2.66
Hspa4l	1.49	2.2
Mgarp	1.16	2.65
Mlf1	1.17	1.98
Lxn	4.1	5.08
B3galnt1	2.84	3.49
Tlr2	2.66	3.46
Fam160a1	1.93	2.61
Cd1d1	1.75	2.56
Bglap3	1.26	1.89
Rab25	2.83	3.98
Rit1	3.59	4.18
Fdps	4.65	5.26
Gba	5.07	5.66
4933434E20Rik	3.94	4.59
Gm19710	4.48	5.09
BC021767	1.3	1.89
Cgn	2.88	3.65
Bnipl	1.05	3.4
Gm128	1.54	2.37
Hormad1	2.36	3.01
Plekho1	1.71	2.45
Mtmr11	2.29	2.99
Pdzk1	2.22	2.97
Casq2	3.24	3.9
Tspan2	3	3.68
Cept1	3.36	3.97
Gstm5	2.65	3.99
Gstm3	2.5	3.12
Sass6	3.18	3.78
Casp6	2.28	3.13
Sgms2	1.56	3.19
Slc9b1	2.18	2.85
Adh1	2.39	3.47
Ctbs	2.05	2.71
Sh3d21	3.67	4.74
Zfp37	2.96	3.67
Sync	3.32	4.37
Car8	2.07	2.72
Esrp1	2.78	3.38
Tmem64	3.7	4.33
Unc13b	2.22	2.96
Shb	5.49	6.08
Wdr31	2.76	3.4
Focad	2.1	2.79
Patj	1.87	3.07
Tm2d1	3.91	4.68
Scmh1	4.4	5.33
Trim62	2.25	3.22
Zfp362	2.84	4
Nkain1	4.75	5.78
Nipal3	2.18	3.05
Rap1gap	2.41	3.5
Eif4g3	2.41	3.63
Tmco4	2.91	3.76
Efhd2	5.45	6.21
Pdpn	2.62	3.79
Pik3cd	3.37	4.18
Ggh	4	4.61
Rragd	4.97	5.91
Il11ra1	1.56	2.26
Tpm2	2.22	3.12
Creb3	5.53	6.12
Galnt12	2.03	3.42
Fsd1l	2.5	3.11
Alad	5.15	5.89
Bspry	2.96	4.33
Dennd4c	3.33	3.97
Lrrc19	1.01	1.61
Atg4c	2.95	3.55
C130073F10Rik	2.62	3.93
Pcsk9	2.91	4.41
Hspb11	3.64	4.65
Echdc2	6.67	7.38
Gpx7	3.75	4.88
Mir761	3.66	5.1
Lurap1	2.56	3.26
Pik3r3	3.02	3.66
Tesk2	5.24	5.9
2610528J11Rik	2.17	3.13
Foxo6	1.55	3.09
Gjb4	3.2	3.83
Phc2	5.23	5.84
Trnp1	1.09	1.9
Crybg2	4.06	4.8
Ifnlr1	1.59	2.21
Mir7019	6.69	7.8
Pink1	4.67	5.44
Crocc	3.07	3.74
Fam131c	1.52	2.88
Plekhm2	2.34	3.07
AI507597	2.24	2.97
Pramel1	1.42	2.11
Pramef17	2.13	3.03
Pramef12	4.82	5.77
Rps19-ps3	1.52	2.6
Miip	3.23	3.92
Nppb	3.35	4.22
Slc25a33	5.04	5.98
Errfi1	3.91	4.65
Mmp23	2.61	3.44
Glmn	3.99	4.75
Prkag2	2.81	3.5
Nsd2	2.31	2.94
Prom1	1.32	2.48
Pgm1	5.72	6.44
Kit	5.5	6.17
Gpat3	2.7	4.23
Cds1	1.46	2.22
Ttc28	1.09	1.78
Tpst2	6.72	7.32
Acacb	2.59	3.62
Sppl3	6.14	6.73
Orai1	5.79	6.39
Clip1	2.77	3.52
Fkbp6	5.39	7.11
Sh2b2	1.67	3.64
Alox5ap	2	3.66
Abcb1b	3.66	4.32
Smarcd3	2.41	3.34
Slc30a3	2.75	3.86
Mxd4	1.6	3.02
Ppp2r2c	5.33	6.01
Otop1	2.76	3.38
Cc2d2a	2.29	3.02
Bst1	1.04	3.08
Grsf1	7.29	7.9
Naaa	1.42	3.54
Coq2	2.49	3.08
Rpap2	3.25	3.86
Fgfrl1	3	3.89
Hspb8	5.49	6.18
Oas1c	1.04	2.16
Oas1g	3.91	4.58
Oas1a	5.24	5.94
Fam216a	5.41	6.04
Ift81	2.43	3.11
P2rx4	2.68	3.8
Mir8115	3.86	4.85
P2rx7	1.56	2.92
Rhof	2.67	3.7
Hip1r	3.35	4.13
Rilpl1	4.07	4.8
Scarb1	5.84	6.58
Cldn3	3.46	5.19
Fzd9	2.11	2.8
Tmem120a	6.11	6.8
Zp3	4.25	4.9
Zcwpw1	2.19	3.42
Fam20c	3.22	4
Rassf8	2.36	3.17
Atp6v0a4	1.52	2.32
Parp12	3.07	3.8
Stk31	3.02	3.77
St3gal5	2.6	3.19
M1ap	3.53	4.5
Dysf	1.09	1.67
Eefsec	4.9	5.5
Suclg2	2.6	3.55
Mitf	1.32	2.14
Irak2	3.32	4.13
Lpcat3	7.04	7.79
Vwf	2.06	2.67
Tnfrsf1a	3.73	4.5
St8sia1	1.02	2.09
Sgce	1.01	2.29
C1galt1	3.91	4.81
Lsm8	6.86	7.55
Tspan33	1.9	2.53
Ube2h	4.35	4.99
Cpa2	1.81	2.49
Klrg2	1.84	2.78
Zyx	3.87	4.71
Arhgef5	1.22	2.41
Fam221a	2.41	3.51
Mir8112	4.58	6.08
Krcc1	3.48	4.82
Anxa4	4.98	6.22
LOC102631993	3.69	4.4
Chchd4	6.85	7.57
Bhlhe40	2.96	3.67
Prrt3	3.42	4.14
Il17rc	2.97	3.68
Tamm41	5.88	6.5
Slc6a12	1.5	3.26
Dppa3	5.28	6.61
C1s1	1.43	2.53
Tuba3a	6.36	7.34
Ltbr	2.66	3.67
BC064078	3.87	4.9
Lockd	2.38	3.14
Emp1	4.25	5.07
Atp10a	1.55	3.12
Trpm1	2.36	2.96
Relt	3.01	3.66
Numbl	6.28	6.9
Dyrk1b	3.4	4.01
Kcnk6	1.52	2.13
Rhpn2	5.28	6.29
Tdrd12	3.03	3.92
Myh14	1.55	2.73
Arrdc4	3.74	4.75
Aamdc	2.84	3.52
Map6	2.69	3.62
Fchsd2	3.03	3.66
Arap1	4.4	5.01
Rras2	6.06	6.82
Pycard	5.06	5.69
Inpp5f	3.41	4.09
9430038I01Rik	4.34	5
Tmc4	1.67	2.55
Ube2s	2.48	3.38
Zscan5b	1.21	2.45
Peg3os	4.03	4.66
Inafm1	2.44	3.34
Fkrp	3.53	4.48
Dact3	3.24	4.17
Pglyrp1	3.9	5.62
Ppp1r13l	3.68	4.56
Relb	5.63	6.51
Ethe1	4.18	4.86
Tex101	2.29	4.12
Mir7047	5.12	6.59
Atp1a3	3.07	3.93
Prr19	2.68	3.42
Cyp2s1	5.02	6.22
Coq8b	4.29	4.88
Mir3101	4.22	5.2
Zfp607b	1.78	2.4
Spred3	2.08	2.75
Ppp1r14a	4.53	5.48
Zfp30	1.3	2.01
Cox7a1	4.26	4.91
Krtdap	5.35	6.28
Lsr	3.15	4.67
Scn1b	2.95	4.01
Iglon5	1.41	2.29
Klk7	1.17	2.13
Napsa	1.08	1.72
Rcn3	4.61	5.68
Fcgrt	4.48	5.81
Ntf5	2.29	3.41
Ntn5	1.54	2.45
Sec1	2.83	3.68
Emp3	3.91	4.64
Syngr4	1.07	1.83
Ldha	8.98	9.61
Tarsl2	2.38	3.16
Pgpep1l	1.98	2.96
Anpep	1.69	3.3
Arpin	3.1	4.27
Furin	5.27	5.92
Ap3b2	2.49	4.96
Hdgfl3	1.3	2.24
Mex3b	2.6	3.46
Abhd17c	6.42	7.09
Ctsc	2.2	3.11
Capn5	2.01	3.2
Tsku	3.46	4.55
Dgat2	2.54	3.53
Serpinh1	4.67	5.52
Dnajb13	2.02	2.73
Stard10	3.76	4.63
Rhog	5.02	5.69
Trim34b	1.55	2.5
Trim12c	2.92	3.91
Olfml1	2.88	3.99
Lmo1	3.98	4.71
Tmem41b	3.4	4.23
Swap70	5.09	5.75
Nucb2	2.22	2.83
Tmem159	1.82	2.8
Eef2k	3.54	4.38
Kdm8	2.17	2.85
Prss8	3.44	4.81
Syce1	3.37	4.16
Urah	2.62	3.38
Eps8l2	4.86	6.26
B230206H07Rik	3.42	4.82
Pnpla2	5.1	5.76
Cracr2b	1.6	2.48
Cpe	3.98	4.57
Rasa3	1.33	2.13
Adgrg1	3.78	4.64
Ist1	5.76	6.77
Galnt7	2.6	3.22
Palld	4.88	5.58
Tbc1d9	1.85	2.81
Esrp2	3.53	4.21
Tango6	3.72	4.38
Phlpp2	2.49	3.21
Plcg2	3.63	4.58
Fam89a	1.43	2.2
C330021F23Rik	2.08	2.82
Gas6	2.78	3.66
Nek3	4.02	4.67
Vdac3	5.4	6.1
Nkx6-3	2.27	3.1
Sfrp1	5.56	6.29
1700047A11Rik	2.3	3.35
Rab11fip1	3.25	3.89
4933416M07Rik	3.48	4.28
Lonrf1	3.67	4.46
Ufsp2	3.07	3.91
Slc25a4	7.86	8.85
Cbr4	3.17	3.94
Lpl	2.87	3.71
Klhl26	2.82	3.6
Jund	7.44	8.03
Kcnn1	1.88	3.17
Ifi30	5.81	6.59
Slc27a1	4.25	4.91
Nanos3	3.2	3.82
Syce2	5.27	6.04
Gpt2	4.96	5.59
Snx20	3.02	4.55
Amfr	5.24	5.87
Cx3cl1	2.09	2.89
Ccdc102a	3.48	4.18
Zfp319	3.16	3.78
Cmtm3	4.34	5.06
Rrad	1.94	3.29
Psmb10	4.22	4.88
Mir7074	7.3	7.94
Prmt7	6.87	7.5
Pkd1l3	2.22	3.42
Il34	4.07	4.83
9430091E24Rik	2.02	2.81
Syce1l	1.9	2.49
Osgin1	1.03	2.06
Adad2	2.1	3.34
Klhl36	2.07	3.05
Cotl1	4.06	6.03
Zfpm1	2.23	3.66
Cyba	5.15	7.32
Snai3	4.5	5.88
Trappc2l	5.38	6.21
Sult5a1	2.19	3.4
Tubb3	4.89	5.8
Pgbd5	1.53	2.65
Kcnk1	3.89	4.67
Pde4a	1.49	2.58
Pou2f3	3.66	4.51
Ap1m2	2.83	4.32
St14	6.19	7.01
Tagln	2.22	3.15
Ube2q2	4.65	5.43
Cyp1a1	3.59	4.77
Sema7a	3.2	4.27
Smad3	3.21	4.16
Ddx43	2.29	3.22
Prss35	2.08	2.85
Esyt3	2.32	2.94
Pfkfb4	1.78	2.72
Prss46	2.69	3.42
Cmtm7	7.23	8.12
Tgfbr2	2.52	3.37
Xylb	1.96	3
Pomgnt2	1.9	2.71
Sesn3	4.1	4.74
Endod1	3	4.46
Tbx20	1.35	1.98
Zfp202	1.09	1.76
Nlrx1	3.44	4.11
Foxr1	2.61	3.7
Cd3e	2.19	3.14
Fxyd6	2.79	4.48
Sidt2	5.07	5.68
A830035O19Rik	3.11	3.9
Tmprss5	1.8	3.09
Plet1	7.18	7.79
Plet1os	7.46	8.09
Tex12	1.1	2.21
Hspb2	1.13	2.05
Poglut3	1.78	2.49
Mir130c	3.78	5.17
AY074887	1.57	2.56
4930461G14Rik	3.41	4.48
Cln6	3.78	4.87
Calml4	1.86	2.96
Gm10653	2.52	4
Ubap1l	1.29	3.7
Pclaf	2.84	3.53
Snx1	5.66	6.38
Ciao2a	6.25	6.88
Mns1	3.38	4.33
Rab27a	2.68	3.58
Khdc3	6.31	7.12
Gnb5	1.01	1.72
Slc17a5	2.1	2.78
Irak1bp1	2.74	3.5
Tpbg	4.41	5.17
4930422M22Rik	2.71	3.45
Dzip1l	2.01	2.96
Ackr4	1.43	2.15
Acad11	3.37	3.99
Sema3b	1.54	3.56
Mir7088	2.6	5.25
Mst1	1.59	3.03
Amigo3	1.06	1.68
1700102P08Rik	1.06	1.92
Trex1	3.88	4.73
Nradd	5.25	5.96
Glb1	5.04	5.81
Cmc1	2.12	2.99
Plcd1	2.94	3.58
Zfp105	3.93	4.7
Cdcp1	1.58	3.08
Jade3	5.54	6.3
2020-09-06	1.12	1.81
Il13ra1	1.58	2.63
Lamp2	4.32	5.4
Xpnpep2	1.48	2.78
Ints6l	2.14	2.91
Magea4	1.58	2.72
Klhl15	1.14	1.77
Itm2a	3.38	4.04
Sh3bgrl	1.55	2.41
Trmt2b	1.44	2.42
Rnf128	5.23	6.07
Alg13	6.35	7.08
Pfkfb1	2.23	3.52
Iqsec2	1.17	1.77
AU022751	1.47	2.39
Syp	2.29	3.17
Ccdc120	4.76	5.46
Fthl17f	1.46	2.8
Dynlt3	3.27	3.96
Uxt	1.83	2.44
A230072C01Rik	1.27	2.08
Slc25a43	1.2	1.87
Rhox1	1.37	3.51
Rhox6	4.71	6.75
Rhox9	4.21	6.3
Rhox13	2.26	4.28
Dcaf12l1	4.41	5.21
Ocrl	3.52	4.36
Zdhhc9	3.74	4.68
Sash3	1.1	2.38
Elf4	2.86	3.51
Mospd1	1.65	2.84
Rtl8b	1.38	2.4
4930502E18Rik	1.01	2.86
1700013H16Rik	1.5	5.07
Gm364	2.21	3.81
Ldoc1	2.09	3.2
4933402E13Rik	2.02	3.04
Xlr3a	3.48	6.01
Xlr5a	1.13	4.27
Xlr4a	2.42	4.23
Xlr3c	3.96	5.8
Xlr4b	1.58	4.34
F8a	3.34	3.93
Xlr4c	2.6	4.39
Xlr3b	1.92	3.96
Xlr5c	2.29	5.07
Abcd1	3.46	4.11
Pls3	4.58	5.65
Stard8	3.82	4.71
8030474K03Rik	1.91	3.54
Cited1	3.29	4.08
Ube2dnl1	3.31	3.9
Tspan6	1.59	2.47
Taf7l	1.9	3.04
Tceal5	1.29	2.47
Map7d2	1.96	2.7
Usp9y	1.94	2.72

## Sheet: Up in 12h-EpiLCs (n=1,014)
Table S4: Upregulated and downregulated expression genes in Cnot8 KO ESCs and EpiLCs
Gene	WT-12h	Cnot8 KO-12h
Fam178b	3.19	4.17
Pex19	5.43	6.09
Prdm14	1.57	3.02
Fam117b	4	4.65
Epha4	2.75	3.36
Inpp5d	6.17	6.82
Lrrfip1	2.08	2.72
Atg4b	4.82	5.43
Mgat5	2.41	3.15
Csrp1	6.11	6.75
Tor3a	5.41	6.06
Capn2	3.96	4.6
Msc	4.31	5.43
Trpa1	1.3	2.04
Nabp1	4.54	5.26
Inpp1	1.25	2.12
1700019A02Rik	1.3	2.69
1700066M21Rik	3.17	3.81
Snord70	3.67	4.73
Mir6899	4.92	6.07
Cryga	1.31	2.22
Wnt6	4.46	5.67
Gm24148	2.86	3.75
Snora75	4	4.96
Ube2f	4.5	5.11
Bok	4.39	5.15
Panct2	1.78	2.41
Tmem37	3.19	4.31
Slc35f5	2.93	3.69
Rab29	2.84	3.81
Slc41a1	4.14	4.73
Mir6903	4.54	5.31
Atp2b4	2.64	3.81
Btg2	4.11	4.71
Ppfia4	2.51	3.3
Tnni1	1.32	3.11
Qsox1	2.71	3.37
Tada1	3.33	4.23
Slamf9	2.15	3.02
Tagln2	8.29	8.9
Lefty2	5.16	6.28
Lefty1	4.08	5.3
Ephx1	2.86	3.99
Tmem63a	3.17	4.57
Mir1981	9.14	9.75
C130074G19Rik	2.43	3.32
Spata45	2.63	3.23
Nenf	2.57	3.47
Irf6	2.27	2.92
Nuak1	2.62	3.46
Cnksr3	3.88	4.85
Tjp3	2.39	3.38
Ust	1.35	2.48
Plagl1	3.85	4.63
Aig1	1.57	2.51
Fuca2	1.5	2.09
Arhgap18	3.46	4.08
Prdm1	1.81	2.63
Prep	5.45	6.14
Dcbld1	4.96	5.77
Adamts14	1.03	1.77
Pcbd1	3.25	4.22
Hk1	5.51	6.15
H2afy2	3.91	5.02
Plk5	1.83	2.54
Chpt1	3.43	4.04
Ginm1	3.65	4.61
Abracl	4.76	5.63
Perp	4.07	5.12
Vnn1	1.49	4.11
Calhm5	1.76	2.64
Ostm1	4.75	5.42
Cd24a	4.81	5.58
Gopc	4.14	4.86
P4ha1	3.19	3.95
Fam241b	1.45	2.14
Ggt1	1.02	3.12
Mir678	3.31	4.87
Mir6908	8	8.85
Mir6909	5.51	6.25
Arhgap45	4.39	5.01
Cnn2	7.09	8.07
Gna15	3.68	4.53
Sycp3	3.71	4.63
Btg1	2.89	3.62
Pawr	7.24	7.84
Rxylt1	4.88	5.56
Erbb3	4.58	5.21
Specc1	1.62	2.74
Slc39a11	2.59	3.19
Dusp18	2.09	2.87
Hormad2	3.72	5.35
Cobl	5.1	6.41
Ugp2	3.74	4.39
Acsl6	1.58	2.42
Gm2a	2.79	3.94
Trim16	1.82	2.69
Trpv2	1.03	1.75
Chrnb1	2.47	3.14
Serpinf1	1.31	3.21
Slc43a2	2.39	3.06
Cuedc1	1.23	2.23
P3h4	2.35	4.01
Ifi35	3.4	4.58
Wipi1	1.92	3.16
Ttyh2	2.65	3.42
Itgb4	1.15	2.12
Rnf157	1.12	1.75
Gaa	3.29	4.34
Tex19.2	2.76	3.53
Gm11944	3.08	3.73
Tcn2	2.55	3.66
Slc35e4	1.39	2.71
Osm	2.11	2.78
Pgam2	3.36	4.1
Ube2d-ps	2.52	3.25
Ccm2	4.63	5.49
Upp1	6.82	7.62
Etaa1os	1.02	1.91
Slc1a4	3.48	4.12
Lgalsl	3.51	4.15
Chac2	1.07	1.77
Nipal4	1	1.96
Irgm1	3.7	4.42
Mgat4b	5.4	6.2
Platr20	2.23	2.92
Irf1	4.69	5.37
Gpx3	2.93	4.48
Anxa6	5.61	6.65
Sap30l	6.36	7.06
Pemt	2.61	3.46
Atpaf2	5.24	5.9
Prpsap2	4.39	5.05
Tvp23b	5.18	5.78
Pmp22	1.61	2.89
2810001G20Rik	2.73	3.34
Usp43	2.3	3.42
Rnf227	1.28	2.36
Tnk1	3.36	4.14
Mir6924	5.3	6.13
Tmem102	2.6	3.21
G630025P09Rik	2.34	2.93
Cldn7	1.7	4.21
Mgl2	1.09	1.96
Zfp3	2.52	3.46
Xaf1	1.48	2.51
Aspa	1.87	2.54
Tlcd2	2.76	3.37
Scarf1	1.76	3.31
Mir22hg	2.49	3.2
Mir22	2.07	4.02
Myo1c	6.63	7.28
Fam57a	2.86	3.63
Snord4a	4.92	5.57
Proca1	1.08	2.14
Unc119	5.42	6.03
Aldoc	3.19	4.06
Rnf135	3.29	3.95
Rffl	3.88	4.75
Gm11423	1.29	2.39
Slfn9	1.03	2.16
AI662270	4.49	5.45
1700020L24Rik	1.21	2.9
Ngfr	3.6	4.63
Hoxb9	1.49	2.2
Copz2	3.1	4.33
B230217C12Rik	1.91	2.6
Plxdc1	1.74	2.82
Erbb2	3.71	4.34
Grb7	4.32	5.13
Gm12359	4.42	5.07
Igfbp4	2.04	3.85
Krt19	4.05	5.87
Krt17	2.69	4.28
Fkbp10	3.06	4.04
Mir6929	4.97	5.73
Meox1	1.06	1.82
Fam171a2	2.05	3.01
Grn	7.52	8.11
Meioc	1.93	3.04
C1ql1	2.13	3.36
Plcd3	4.01	5.26
Acbd4	3.22	3.96
Cd79b	1.27	2.73
Gprc5c	4.94	5.57
Unc13d	1.4	2.57
Galr2	2.29	3.05
Afmid	1.41	2.07
Tmc8	1.21	2.11
Tmc6	3.46	4.58
Syngr2	6.37	7.25
Cbx4	1.72	2.77
Cbx2	4.78	5.6
Baiap2	3.53	4.33
2810410L24Rik	1.78	2.39
Actg1	8.56	9.2
Immp2l	1.32	2.42
Lamb1	4.52	5.27
4930512B01Rik	2.71	3.34
Galnt16	1.39	2.75
Smoc1	3.86	4.52
Ift43	4.16	5.12
Dglucy	3.07	3.88
Rin3	2.38	3.81
Fbln5	1.23	3.18
Lgmn	5.53	6.42
Akt1	5.21	5.84
Pqlc3	4.43	5.04
5730507C01Rik	2.65	3.58
Id2	6.51	7.21
Sypl	3.96	4.63
Cfl2	4.08	4.7
Srp54b	2.56	3.19
Nfkbia	4.98	5.64
Nkx2-9	1.74	2.47
Rpl10l	7.5	8.33
Abhd12b	1.44	3.11
Dact1	2.69	3.38
L3hypdh	4.05	4.7
Sgpp1	2.32	3.4
Gpx2	6.16	7.38
Churc1	4.78	5.64
Plek2	1.34	2.06
9230116L04Rik	2.04	2.73
Rdh11	4.78	5.41
Acot1	2.21	3.41
Ism2	2.49	3.44
Sptlc2	4.98	5.64
Scarna13	1.52	2.15
Mir6939	6.97	7.58
Crip2	5.9	6.71
Elovl7	1.19	3.38
Amph	3.71	4.37
Lyrm4	2.73	3.46
Dsp	1.79	2.49
Barx1	2.41	3.49
H2afy	6.44	7.39
Ocln	1.45	2.54
Akr1e1	2.68	3.29
Gpr137b	1.8	2.98
Nid1	5.89	6.57
Mplkip	4.8	5.39
Epdr1	2.83	3.63
Mir6942	4.11	5.39
Btn1a1	1.51	2.88
Hist1h3b	1.05	2.03
Trim38	1.53	2.74
9330162012Rik	1.72	2.8
Serpinb9	2.17	3.21
Serpinb9b	4.9	6.45
Serpinb6c	2.83	4.86
Tubb2a	7.68	8.37
Slc35b3	2.38	3.09
Mylip	2.17	2.93
Card19	4.98	5.79
Nxnl2	2.22	3.16
Fgfr4	1.1	2.01
Prr7	3.3	4.24
Cxcl14	1.38	3.14
Idnk	2.39	3.85
Fbp2	1.29	4.06
Gm16907	2.56	3.4
Ctsl	6.33	7.23
Prxl2c	1.32	2.18
Zfp429	1.09	2
Serf1	2.04	2.79
Marveld2	1.64	2.29
Mrps36	1.54	2.47
Gpx8	3.07	4.19
4930452B06Rik	1.35	2.1
Clybl	3.15	4.27
Prxl2a	3.71	5.27
Cryl1	2.94	3.77
Fgf17	2.63	3.35
Piwil2	4.18	5.04
Serp2	1.62	2.2
Dzip1	2	2.81
Mbnl2	4.3	5.01
Saysd1	2.63	3.41
Anxa7	6.38	7.35
Timm23	3.86	4.52
1700024G13Rik	2.16	2.97
Anxa8	1.63	2.99
Fam25c	6.9	7.52
Gm3219	3.69	4.44
Mir5131	5.1	6
Lgals3	5.69	6.4
Cmtm5	1.7	2.32
Bcl2l2	2.03	2.67
Pck2	4.49	5.11
Rec8	2.45	3.55
Rnf17	4.27	5.17
Ebpl	4.37	5.19
Spryd7	2.82	3.84
Fam167a	1.35	2.33
Nefm	1.55	2.41
A230070E04Rik	1.45	2.37
Pdlim2	3.47	4.31
Sorbs3	3.09	4.73
Dmtn	4.91	5.82
Tpt1	6.07	6.76
Dnajc3	4.82	5.43
Dennd3	2.26	2.95
Dap	2.22	4.09
5031439G07Rik	3.23	3.89
Mov10l1	2.7	3.29
Slc38a4	6.41	7.13
1700120C14Rik	2.42	3.63
Grasp	3.65	4.3
Zfp385a	4.76	5.59
Nckap1l	2.42	3.99
Atpsckmt	3.61	4.63
9430069I07Rik	2.11	3.17
Osr2	1.9	2.52
Gm33301	1.67	2.39
Lypd2	1.2	2.48
Ly6a	5.68	7.87
Ly6e	7.1	7.69
Ly6c1	2.19	3.99
Mafa	1.99	2.76
Gsdmd	3.08	3.81
Parp10	2.04	3.53
Grina	4.52	5.13
Tst	5.26	5.99
C1qtnf6	2.67	3.62
Card10	4.99	5.66
Sh3bp1	4.71	5.48
Lgals1	6.46	7.21
Maff	2.41	3.19
Csnk1e	4.91	5.71
Shisa8	4.48	5.21
Naga	2.22	3.12
Arhgap8	3.99	5.19
Wnt7b	3.35	5.35
Zcrb1	4.85	5.44
Fkbp11	4.72	5.51
Rnd1	2.41	3.13
Prph	2.15	3.43
Mir6961	5.22	6.17
Slc4a8	1.04	1.77
AU021063	1.37	2.18
Krt8	3.48	5.15
Krt18	4.72	6.86
Tns2	2.04	3.09
Igfbp6	1.9	4.07
Gtsf1	1.39	3.47
Kalrn	1.46	2.06
Pla1a	3.6	4.4
Smim22	2.69	3.59
Emp2	1.3	3.11
Socs1	4.26	5.05
Litaf	5.83	6.54
Igll1	1.71	2.74
Hes1	5.08	5.69
Apod	2.19	3.01
Tigit	1.16	1.88
4930404I05Rik	1.31	2.21
Agpat4	2.55	5.14
Cdkn1a	4.96	5.57
AI661453	1.09	2.05
Lclat1	2	2.71
Zfp943	1.35	2.65
Gm9805	1.18	1.89
Cldn9	1.8	3.48
Cldn6	6.41	7.49
Flywch2	1.99	3.11
Paqr4	4.18	4.78
Msln	5.09	6.12
Mir7677	5.6	6.23
Tcp11	1.21	2.81
Mapk13	2.84	3.47
1700097N02Rik	2.82	3.57
2020-03-02	3.26	3.85
H2-K1	1.55	3.1
Neu1	3.43	4.03
Hspa1b	3.21	3.87
Clic1	7.44	8.12
Ddah2	5.6	6.55
Apom	3.1	4.11
Ier3	3.73	4.33
Znrd1as	2.55	3.48
Ubd	4.62	6.23
Tnfrsf21	4.44	5.34
1700071M16Rik	2.63	4.28
Pla2g7	5.53	6.72
Tcte1	2.27	3.11
Vegfa	1.37	2.76
Slc22a7	1.76	2.41
Ptk7	6.44	7.07
Rrp36	4.35	5.69
Pgc	1.2	2.09
Mdfi	2.53	3.26
Tfeb	4.31	4.98
Apobec2	1.7	3.76
Zfp119a	1.01	1.62
Stap2	1.6	2.41
Crb3	4.03	4.73
Nudt12os	1.09	2.19
Pja2	3.69	4.28
2410021H03Rik	1.17	2.04
Snord53	2.74	4.55
Yipf4	5.59	6.19
Qpct	2.14	2.82
Morn2	2.6	3.57
Epcam	6.82	7.64
Lama3	2.12	3.22
Tmem241	1.87	2.47
Ttc39c	2.64	3.42
Kctd1	2.26	2.85
Mep1b	1.62	2.21
Galnt1	5.27	5.95
Sh3tc2	2.78	3.42
Spire1	3.35	4.11
Map3k8	1.49	2.26
Rmc1	6.88	7.49
Gm16090	3.5	4.23
Dsg2	4.73	5.51
Reep5	3.13	4.58
Tmem173	3.03	3.85
Ecscr	1.98	3.18
Mzb1	1.79	2.52
Cystm1	5.01	5.93
Gnpda1	3.15	3.8
Ndfip1	6.71	7.57
Sh3rf2	2.92	3.73
Cdo1	4.01	5.43
Cd74	1.81	2.6
Il17b	1.98	3.17
Mppe1	5.07	5.73
Mir6357	5.82	6.6
A330094K24Rik	1.13	1.75
Fbxo15	5.97	6.99
Ehd1	7.71	8.44
Jak2	2.4	3.18
Sptbn2	1.87	2.69
Fermt3	2.69	3.37
Kank1	3.72	4.48
Slc1a1	1.89	3.33
Sorbs1	1.88	2.81
Neurl1a	3.66	4.53
Pdcd4	4.95	5.54
Casp7	3.51	4.28
Ablim1	1.09	1.72
Tcirg1	4.41	5.31
Ptprcap	3.8	4.79
Ssh3	1.11	2.36
Mir6985	2.44	4.59
Rin1	2.62	3.21
Efemp2	3.64	4.46
Ehbp1l1	1.11	1.89
Sipa1	3.66	4.3
Majin	1.59	2.65
Catsperz	1.21	2.21
Nudt22	5.33	6.09
B3gat3	5.33	5.94
Asrgl1	4.83	5.45
Fads1	5.96	6.88
Rfk	5.07	5.74
Ostf1	7.37	7.98
Anxa1	5.13	5.82
Ptar1	1.67	2.28
Fam189a2	2.01	2.93
Dmrt1	2.18	4.14
Sfxn3	3.75	4.72
Lzts2	5.27	6
Pdzd7	1.13	2.21
Nfkb2	4.13	5.31
4833438C02Rik	1.42	2.39
Arl3	5.08	5.75
Gsto1	8.94	9.85
Bbip1	3.37	4.03
Acsl5	4.07	4.78
Sfmbt2	2.14	3.67
Prr5l	1.58	2.49
Acoxl	1.45	2.43
Psd4	1.24	2.14
Garnl3	2.05	2.65
Gsn	4.31	5.14
Acvr1	2.06	2.76
Ly75	3.96	4.56
Gca	2.88	3.58
Ccdc141	2.3	3.02
Tfpi	4.8	5.67
Terb2	2.41	3.14
Dtd1	1.98	2.64
Hck	3.57	4.44
Myh7b	2.56	3.17
Epb41l1	2.97	4
Fam171a1	2.01	2.61
Commd3	4.79	5.6
Msrb2	4.04	4.83
Gm13375	1.57	2.55
Arrdc1	3.19	3.91
Tprn	5.25	5.84
Npdc1	4.4	5.08
Uap1l1	5.87	6.62
Tmem141	1.47	2.17
Agpat2	6.4	7.02
Dipk1b	4.13	5.07
Phyhd1	1.8	2.41
Ptges	4.33	5.66
Usp20	3.08	3.8
St6galnac4	4.61	5.75
Sh2d3c	1.15	2.54
Phf19	4.6	6.01
Cd302	2.7	3.38
Gm13580	3.95	4.92
Serping1	2.03	3.81
Ube2l6	4.69	5.48
Pramel6	2.04	2.78
Pramel7	1.6	3.3
Slc39a13	3.27	4.06
Rapsn	2.11	3.19
Large2	4.44	5.12
Trp53i11	1.56	2.25
Mir7001	2.28	5.93
2810002D19Rik	1.31	2.54
Dnajc24	4.43	5.1
Emc7	6.04	6.78
Ppp1r14d	2.28	3.74
Spint1	6.63	7.49
Itpka	4.26	5.09
Tmem62	2.19	3.37
Ckmt1	3.69	5.55
B2m	4.35	5.48
Patl2	2.24	3.22
Sord	2.21	2.95
Dut	8.13	8.8
Fahd2a	2.81	3.52
Mtln	3.57	4.4
Sirpa	1.74	2.5
Cpxm1	4.38	5.19
Smim26	3.26	4.52
E130215H24Rik	1.07	1.82
Abhd12	5.42	6.12
Sdcbp2	1.29	3.19
Bpifb5	1.16	2.68
Cnbd2	2.22	3.03
Myl9	3.53	5.26
Ptprtos	4.07	4.91
2310001K24Rik	2.44	3.07
Sdc4	6.84	7.5
Wfdc2	7.58	8.57
Snx21	2.67	3.39
Pltp	5.4	6.34
Ctsa	6.13	7.02
Pmepa1	3.01	4.15
Cables2	3.54	4.15
Nkain4	3.35	4.64
Birc7	1.65	3.17
Stmn3	2.47	4.04
Schip1	6.57	7.21
Iqschfp	6.77	7.41
Gyg	4.68	5.75
Fndc3b	2.93	3.58
Spg20	4.52	5.24
Dclk2	4.01	4.89
Wars2	1.07	1.86
Snx7	1.43	2.13
Spata1	1.14	2.33
Wls	2.34	3.58
Pex2	2.17	3.54
Car13	4.67	5.44
Car2	3.98	4.93
4931440P22Rik	2.45	3.08
Mlf1	1.16	1.77
Lxn	3.74	5
B3galnt1	3.05	3.87
Tlr2	1.86	2.72
Cd1d1	1.46	2.62
Tmem79	4.04	4.67
Rab25	2.71	3.86
Efna3	4.19	5.3
4933434E20Rik	3.64	4.28
Slc39a1	5.38	6.23
S100a1	3.54	4.15
Cgn	2.98	3.87
Selenbp1	1.05	1.79
Mir7013	2.98	5.03
Ecm1	2.11	2.73
Mir7014	4.46	5.52
Mtmr11	2.01	3.11
Lix1l	2.97	3.68
Pdzk1	1.76	2.51
Mir7225	3.37	4.6
Phgdh	3.69	4.48
Casq2	3.18	4.43
Tspan2	2.36	3.37
Olfml3	1.16	2.01
Dram2	2.75	3.67
Gstm5	3.14	3.91
Mir302d	2.05	4.04
Mir302b	1.62	3.37
Mir367	3.14	3.86
Dnajb14	2.8	3.5
Adh1	1.32	3.14
Ctbs	2.04	3.02
Sh3d21	2.8	3.67
Sync	3	3.92
Dlgap3	4.28	4.98
Tek	1.82	2.73
Patj	1.78	3.05
Tm2d1	3.61	4.88
Scmh1	4.45	5.22
Trim62	2.28	3.18
Zfp362	3	4.17
Lck	3.93	4.58
Nkain1	4.85	5.53
Nipal3	1.86	2.49
Rap1gap	2.59	3.42
Eif4g3	3.25	4.12
Efhd2	4.94	5.64
Pdpn	3.26	4.21
Casz1	1.28	1.87
Pik3cd	3.75	4.68
Ndufaf6	5.14	5.96
Rragd	4.45	5.52
Aqp3	4.21	5.26
Fam219aos	1.4	2.33
Enho	1.84	3.11
Fam214b	2.68	3.45
Ccdc107	5.35	5.99
Creb3	5.1	5.87
Hint2	5.61	6.27
Aldh1b1	3.06	4.04
Galnt12	1.81	3.04
Alad	5.27	6.06
Bspry	2.9	4.35
C130073F10Rik	1.35	3.27
Pcsk9	3.58	4.69
Hspb11	3.96	4.82
Yipf1	5.67	6.42
Echdc2	6.42	7.14
Gpx7	3.94	5.25
Faah	1.33	1.96
Pik3r3	2.76	3.45
Tesk2	5.03	5.77
Foxo6	1.85	2.68
Bmp8b	1.61	3.28
Dnali1	1.55	2.22
Lsm10	5.29	5.9
Eva1b	5.4	6.04
Gjb3	5.58	7.03
Gjb5	3.76	5.43
Phc2	4.74	5.56
Mir8119	4.44	5.73
Tinagl1	4.4	5.99
Fabp3	4.44	5.25
Sfn	6.5	7.34
Crybg2	2.62	4.1
Slc30a2	1.8	2.44
Ldlrap1	5.32	5.94
Rhd	2.36	3.03
Mir7019	6.85	7.6
Arhgef19	1.64	2.4
Fam131c	2.34	3.27
Plekhm2	2.01	2.75
Pramef17	1.11	2.55
Pramef12	4.62	5.66
Tnfrsf8	3.95	4.65
Plod1	5.1	5.82
Mad2l2	5.24	5.86
Mir7023	5.22	6.86
Phf13	4.63	5.52
Arhgef16	1.08	2.6
Mxra8	1.07	1.71
Tnfrsf18	1.68	2.53
Usp46	4.35	5.19
Rbm47	1.69	2.48
Anxa3	4.8	5.79
Gpat3	1.23	3.35
Tpst2	6.32	7.05
Wscd2	1.61	2.21
Acacb	2.64	3.25
Taok3	1.73	2.5
Clip1	2.59	3.59
Fkbp6	5.5	6.88
Sh2b2	1.68	3.58
Alox5ap	2.55	4.08
1700109H08Rik	3.27	4
Steap2	2.98	3.67
Abcb1b	3.62	4.52
Hadhb	2.59	3.23
Dnajc5g	3.9	4.58
Krtcap3	3.13	4.05
Otop1	3.36	4.31
Bst1	1.82	3.48
C330024D21Rik	2.53	3.16
Chic2	4.44	5.22
Naaa	1.87	3.05
Coq2	2.53	3.31
Hscb	4.71	5.35
Sgsm1	1.33	2.16
Hspb8	4.95	5.54
Oas1c	2.07	2.93
Oas1a	4.83	5.42
P2rx4	2.2	3.01
Rhof	2.48	3.44
Hip1r	3.04	3.89
Rilpl2	3.94	4.57
Tmed2	5.14	5.85
Rilpl1	3.96	4.77
Nipsnap2	4.01	4.73
Cldn3	2.67	3.91
Cldn4	7.07	7.85
Tmem120a	6.13	6.81
Mir7034	7.19	8.17
Serpine1	3.13	3.92
Vgf	1.64	2.26
Nyap1	2.7	3.36
Bri3	5.13	5.97
Frmd4b	2.1	2.83
Rassf8	1.05	2.4
Creb3l2	2.98	3.58
Stk31	3.07	4.02
St3gal5	2.99	3.75
0610040F04Rik	1.35	1.95
Lpcat3	7.04	7.67
Tnfrsf1a	1.8	3.44
Sgce	1.2	3.04
Ube2h	3.88	4.81
Rab19	1.43	2.29
Adck2	1.65	2.6
Zyx	3.5	4.24
Gpnmb	1.91	3.67
Malsu1	6.04	6.75
Fam221a	2.56	3.15
Tacstd2	3.25	4.67
Mir8112	4.99	5.79
Capg	4.41	5
Retsat	3.96	4.68
Anxa4	5.1	5.94
2610306M01Rik	1.33	2.24
Klf15	2.61	3.6
Aldh1l1	3.74	4.39
Chchd4	6.85	7.8
Bhlhe40	1.66	2.32
Fancd2os	2.39	3.13
Dppa3	4.39	6.23
Ltbr	1.63	3.09
BC064078	4.7	5.37
Gprc5a	4.05	5.33
Emp1	1.96	3.7
Cmas	5.85	6.55
Tuba3b	1.84	3.47
Arntl2	1.27	1.98
Atp10a	2.04	3.02
Cacng8	1.41	2.24
Tgfb1	3.85	4.94
Numbl	5.23	5.94
Rhpn2	5.34	6.19
Aamdc	3.51	4.3
Map6	2.39	3.68
Arrb1	2.49	3.21
Arap1	3.98	4.83
Parva	2.82	3.42
Slc5a11	1.33	2.26
Mir292b	3.04	4.2
Mir290b	3.85	4.5
Mir292	2.64	4.5
Mir291a	2.78	4.27
Mir290a	3.34	3.99
Cdc42ep5	6.33	7.07
Leng9	1.64	2.56
Fkrp	3.84	4.45
Dact3	3.16	3.95
Pglyrp1	3.94	5.22
Relb	4.87	5.66
Igsf23	2.5	3.38
Plaur	6.21	6.82
Phldb3	2.92	3.55
Tex101	2.29	4.67
Lypd10	1.62	2.67
Ceacam10	2.2	3.33
Mir7047	5.12	6.13
Cyp2s1	4.38	5.74
Mia	4.05	4.73
Zfp607b	1.06	2.1
Acp7	1.57	2.16
Ppp1r14a	4.3	5.66
2200002D01Rik	4.39	5.11
Zfp420	1.32	1.97
LOC108167416	2.25	3.33
Sbsn	1.72	3.15
Dmkn	1.95	2.93
Krtdap	4.86	5.87
Lsr	3.02	4.34
Scn1b	2.63	3.26
Faap24	4.77	5.37
Rcn3	4.77	5.71
Fcgrt	4.32	5.69
Dkkl1	2.97	4.47
Lin7b	1.95	2.82
Ntf5	2.63	3.34
Sult2b1	2.88	3.95
Emp3	2.27	3.93
Saa3	2.77	3.85
Hapln3	1.74	2.39
Anpep	2.56	3.29
Arpin	3.12	4.28
Furin	4.44	5.42
Ap3b2	1.55	4.14
Hdgfl3	1.58	2.34
Stard5	3.19	3.83
Tlnrd1	4.98	5.75
Abhd17c	5.96	6.62
Ctsc	1.1	2.17
Aqp11	2.45	3.18
Tsku	2.93	3.93
Dgat2	2.57	3.85
Serpinh1	4.91	5.8
Dnajb13	1.98	3.08
Stard10	3.78	4.59
Phox2a	1.29	2.13
Trim12c	2.57	3.42
Cavin3	2.23	2.85
Olfml1	3.54	4.68
Lmo1	3.27	4.07
St5	4.79	5.46
Tmem41b	3.19	4.04
Gprc5b	3.46	4.09
Crym	1.19	2.43
Eef2k	2.76	3.5
Mir7058	4.63	5.49
Coro1a	1.77	2.45
Orai3	3.81	4.5
Prss8	2.64	4.17
Htra1	7.37	8.25
Pwwp2b	2.55	3.38
Syce1	3.37	4.48
Urah	2.35	3.18
C330022C24Rik	1.47	2.41
Ifitm1	6.85	7.61
Pkp3	2.78	3.47
Tmem80	1.73	2.84
Eps8l2	4.33	6.25
B230206H07Rik	2.92	4.67
Phlda2	6.72	7.36
Fgf3	1.16	1.87
Cdh3	5.53	6.12
Adgrg1	3.76	5.1
Mtss2	3.39	4.01
Ist1	5.17	6.17
Micu3	1.12	1.95
Mtmr7	4.7	5.42
Tmem38a	3.69	4.47
Arhgap10	2.91	3.58
Tbc1d9	1.58	2.33
Esrp2	2.79	3.64
Phlpp2	1.96	2.8
Plcg2	3.33	4.01
Fam89a	1.61	2.91
Tdrp	4.51	5.27
Sfrp1	5.06	5.9
Tm2d2	5.86	6.67
Prag1	2.57	3.19
Lonrf1	3	3.91
Ufsp2	2.43	3.85
Slc25a4	7.82	8.75
Lpl	3.06	3.66
D130040H23Rik	1.09	1.68
Crlf1	2.39	3.62
Kcnn1	1.58	2.73
Fam32a	5.2	5.8
2210011C24Rik	5.49	6.35
Mir1199	7.45	8.42
Junb	3.4	4.04
Gpt2	5.16	5.79
Snx20	3.23	4.38
Cpne2	1.07	2.05
Cx3cl1	1.13	2.08
Coq9	4.8	5.45
Ccdc102a	3.61	4.4
Cmtm3	1.95	3.75
Fbxl8	1.87	2.47
Tppp3	3.91	4.97
Mir1966	5.51	6.13
1810019D21Rik	1.23	2.45
Pkd1l3	1.63	2.71
Gm21283	5.7	6.68
Tmem231	5.38	5.98
Adad2	2.76	3.6
Klhl36	1.99	2.89
Cotl1	4.07	5.66
Zdhhc7	4.1	4.71
Zfpm1	2.48	3.74
Cyba	4.62	7.07
Snai3	2.4	3.45
Sult5a1	1.22	2.73
Tubb3	5.76	6.4
Pgbd5	1.65	2.76
Kcnk1	4.34	5.2
Pde4a	2	2.62
Birc3	1.39	2.62
Amotl1	2.48	3.19
Ap1m2	2.68	4.04
St14	5.61	6.56
Vwa5a	2.44	3.3
Bcl9l	2.77	3.66
Tagln	1.85	3.97
Tmem266	1.35	2.41
Cyp1a1	2.27	3.23
Nptn	5.71	6.57
Sema7a	2.71	3.4
Smad6	4.7	5.47
Cd109	2.26	3.42
Ddx43	1.82	3.13
Sema3f	2.13	2.78
Cmtm7	6.68	7.89
Xylb	2.08	2.92
Higd1a	3.06	3.96
Tmem123	5.4	6.06
Endod1	2.24	3.66
Icam1	5.07	6.23
Gm16853	2.01	2.71
Pigyl	5.74	6.45
Mir7084	8.41	9
Sc5d	4.08	4.83
C2cd2l	1.67	2.54
Slc37a4	1.67	2.36
Phldb1	5.31	5.91
Fxyd6	3.04	4.53
Sidt2	4.84	5.58
Mir7087	7.03	7.7
A830035O19Rik	2.9	3.63
Plet1	5.96	6.89
Plet1os	6.23	7.22
Cryab	3.02	3.66
Poglut3	1.77	2.69
Mir130c	3.83	4.58
Tspan3	6.94	7.55
Gm10658	3.06	3.69
4930461G14Rik	3.65	4.64
Cd276	5.19	6.16
Insyn1	2.17	2.82
Hexa	5.76	6.66
Cln6	3.2	4.59
Calml4	2.14	3.38
Gm10653	2.51	3.7
Ubap1l	1.25	2.81
Pclaf	2.95	3.64
Snx1	5.57	6.17
Ciao2a	6.39	6.98
Aldh1a2	1.8	2.52
Rab27a	3.52	4.55
Khdc3	5.74	6.78
Gnb5	1.01	1.64
Plscr2	2.68	3.61
E030011O05Rik	1.52	2.34
Mras	4.57	5.47
Slco2a1	3.37	3.96
AA543401	1.75	2.38
Mst1	1.22	2.09
Klhdc8b	2.42	3.02
Slc25a20	5.8	6.61
Shisa5	5.38	6.08
Nradd	4.98	6
Prss50	5.11	5.79
Eomes	3.01	3.64
Plcd1	3.93	4.56
Acaa1b	1.01	1.78
Clcn5	1.78	2.43
Jade3	5.3	6.11
Lamp2	3.66	4.46
Slc25a14	2.79	3.4
Xpnpep2	1.16	2.41
Usp26	1.47	3.54
Atp7a	2.8	3.51
Sh3bgrl	1.89	2.54
Apool	4.32	5.01
Rnf128	5.27	6.13
Pfkfb1	2.27	3.03
Klf8	2.41	3.03
AU022751	1.14	1.73
Glod5	1.06	2.57
Fthl17f	2.26	3.45
Timp1	6.43	7.3
Mdrl	1.11	2.55
Rhox1	3.02	4.06
Rhox6	5.15	7.25
Rhox9	4.3	6.37
Rhox13	2.55	4.23
Dcaf12l1	3.88	4.87
Zdhhc9	3.31	4.47
Elf4	1.9	2.59
1700013H16Rik	2.17	5.02
Gm364	1.63	3.71
Ldoc1	2.63	3.68
4933402E13Rik	1.96	3.29
1110012L19Rik	4.99	5.61
Xlr3a	4.41	6.16
Xlr5a	1.96	4.26
Xlr4a	3.18	4.6
Xlr3c	4.26	6.12
Xlr4b	2.47	4.13
Xlr4c	3.05	4.46
Xlr3b	2.94	4.13
Xlr5c	2.9	5.29
Slc6a8	6.82	7.56
Fam3a	3.01	3.66
Pls3	4.91	5.79
Mageb16	3.38	4.13
Pdk3	5.75	6.37
Stard8	3.37	4.78
Il2rg	2.83	3.57
8030474K03Rik	1.8	3.82
Cited1	3.76	4.62
Ube2dnl1	2.33	3.81
Tceal7	1.82	2.61
Esx1	1.92	2.96
Nbdy	4.91	5.53
Syap1	4.7	5.35
Trappc2	3.71	4.35
Kdm5d	1.2	2.11

## Sheet: Up in 24h-EpiLCs (n=1,400)
Table S4: Upregulated and downregulated expression genes in Cnot8 KO ESCs and EpiLCs
Gene	WT-24h	Cnot8 KO-24h
Nuak2	2.64	3.67
Fam178b	3.38	3.98
Agfg1	4.75	5.37
Adipor1	6.53	7.15
Etnk2	1.03	2.01
Nav1	3.35	4.38
Pex19	5.63	6.31
Gsta3	1.82	3.01
Tbc1d8	2.85	3.45
Fam117b	3.8	4.59
Mreg	4.74	5.71
Tns1	1.27	2.32
Pde6d	4.99	5.6
Inpp5d	5.89	6.84
Sned1	1.33	2.13
Atg4b	4.6	5.27
Gli2	4.27	5.05
Steap3	4.1	5.01
Mgat5	1.58	2.57
Nr5a2	1.6	3.5
Fam129a	2.86	4.12
1700025G04Rik	1.43	2.18
Dcaf6	2.75	3.45
Atf6	3.06	3.66
Capn2	1.85	3.19
Plekhb2	2.95	3.68
Hs6st1	6.12	6.72
Inpp1	1.47	2.23
Snord70	4.08	4.79
Wnt6	1.18	3.55
Retreg2	4.27	4.91
Fbxo36	2.12	2.76
Itm2c	5.7	6.52
Tfcp2l1	3.31	4.87
Tmem37	2.37	4.08
Cd55	1.53	3.15
Mapkapk2	4.8	5.41
Pm20d1	1.25	2.26
Slc41a1	3.39	4.36
Cdk18	2.29	3.48
Lrrn2	1.05	1.92
Mir6903	3.17	5.64
Atp2b4	1.8	3.5
Btg2	3.73	4.98
Cyb5r1	4.54	5.16
Ppfia4	3.61	4.5
Arl8a	4.85	5.76
Elf3	3.41	4.65
Mir1231	6.28	7.38
Phlda3	6.11	6.88
Lamc2	4.32	6.03
Mpzl1	6.15	6.8
Klhdc9	1.77	2.66
Tagln2	7.17	8.17
Coq8a	2.73	3.42
Lefty2	4.67	5.65
Ephx1	3.2	4.61
Tmem63a	2.86	4.49
Foxo3	4.33	5.06
Nuak1	2.31	3.2
Map7	4.07	4.7
Pald1	5.64	6.39
Tjp3	2.66	3.79
Ust	2.24	3.09
Utrn	3.46	4.09
Nhsl1	1.51	2.33
Prdm1	1.97	2.79
Prep	4.58	5.51
Dcbld1	3.82	4.73
Hk1	4.99	6.08
H2afy2	3.94	4.76
Arid5b	4.03	4.75
Fam13c	3.23	3.86
Susd2	3.37	4.44
Bcr	4.33	5.05
Nfic	3.92	4.57
Chpt1	2.51	3.18
Perp	2.16	3.43
Slc18b1	3.25	3.86
Ccn2	4.31	5.05
Calhm5	1.31	2.85
Traf3ip2	3.48	4.18
Fig4	5.37	5.99
Mical1	3.95	4.55
Cd24a	4.5	5.31
Gopc	3.81	4.41
P4ha1	2.58	3.75
Ddit4	5.49	6.42
Nodal	5.57	6.72
Aifm2	2.82	3.49
Fam241b	2.5	3.21
Gm5424	7.14	7.97
Tspan15	2.74	3.74
Ggt1	1.62	3.47
Mmp11	4.8	5.55
Agpat3	4.94	5.66
Plpp2	3.53	4.21
Fstl3	1.38	2.21
Hcn2	2.33	3.19
Mir6910	4.63	5.23
Arid3a	2.1	2.75
Arhgap45	4.36	5.54
Cnn2	6.44	7.76
Abca7	1.7	2.57
Efna2	2.99	3.76
Gamt	2.35	3.3
Mknk2	6.09	6.89
Mob3a	5.11	5.77
Slc39a3	2.2	3
Mfsd12	4.38	5.11
4930404N11Rik	5.38	5.99
Gna15	3.9	4.89
Elk3	1.02	1.86
Nudt4	6.11	6.76
Btg1	2.43	3.36
Tmem19	4.14	4.76
Rxylt1	4.83	5.5
Mir546	7.08	7.66
Gli1	2.24	3.3
Nab2	2.99	3.86
Erbb3	4.1	4.85
Suox	2.17	3.06
Dgka	4.27	5.28
Pmel	2.7	3.46
Rab5b	4.72	5.44
Cd63	5.7	6.32
Stat5b	1.01	1.6
Ntn1	1.32	2.23
Myo18a	3.82	4.86
Slc39a11	2.26	2.93
Limk2	4.49	5.61
Hormad2	3.73	5.02
Urgcp	1.72	2.59
Cobl	3.36	5.64
Acsl6	1.23	1.83
Gm2a	2.79	3.89
Kif1c	4.27	4.92
Serpinf1	2.02	3.74
Abr	4.94	5.62
Ksr1	1.94	2.64
Cuedc1	1.87	2.5
P3h4	2.94	3.99
Stat3	3.91	4.66
Ifi35	3.85	4.83
Ezh1	3.88	4.52
Tmem106a	3	3.98
Pecam1	5.83	6.66
Tex2	4.52	5.31
Wipi1	1.87	2.94
Ttyh2	2.18	3.39
Rnf157	1.04	2.31
2020-09-09	5.88	6.88
Mgat5b	2.16	3.3
Cyth1	1.86	2.57
Gaa	2.68	3.95
Zfp750	1.26	2.29
Selenom	4.97	5.57
Tcn2	2.28	3.34
Slc35e4	1.11	2.37
Castor1	7.09	7.74
Gas2l1	4.35	4.98
Pgam2	2.82	4.14
Ccm2	4.92	5.66
Slc1a4	3.97	4.85
Zrsr1	3.44	4.18
Nsg2	2.09	3.09
Irgm1	4.02	4.79
Gfpt2	4.61	5.7
Ltc4s	1.93	2.55
Mgat4b	4.51	5.88
Rmnd5b	5.55	6.15
P4ha2	2.07	2.94
Tnip1	5.77	6.48
Gpx3	4.4	5.45
Anxa6	5.92	6.86
Igtp	3.36	4.23
Irgm2	1.3	2.32
Rai1	2.2	2.92
Atpaf2	5	6.02
Alkbh5	5.72	6.32
Llgl1	5.49	6.13
Mief2	4.25	4.9
Map2k3	6.36	7.04
Tvp23b	4.6	5.47
Usp43	1.6	2.88
Arhgef15	3.38	4
Kcnab3	1.37	1.99
Sox15	4.98	5.77
Tnk1	3.41	4
Mir6924	4.59	5.82
Tmem102	1.82	2.45
G630025P09Rik	1.54	2.17
Alox15	1.96	2.56
Tm4sf5	1.17	1.96
Mir6925	7.03	7.68
Tlcd2	1.91	2.92
Scarf1	2.57	3.86
Mir22	2.84	4.55
Myo1c	5.88	6.51
Fam57a	3.08	4.06
Git1	6.04	6.92
Proca1	1.16	2.2
Unc119	5.27	5.95
Aldoc	3.05	3.85
Lgals9	2.58	3.32
Rnf135	2.55	3.78
Rffl	3.68	4.86
AI662270	4.39	5.33
Slfn3	1.23	1.85
Dusp14	3.47	4.37
Lpo	1.29	2.26
Scpep1	6.95	7.75
Scpep1os	5.95	6.68
2210409E12Rik	3.43	4.28
Tob1	4.4	5.18
Ngfr	2.32	4.51
Ttll6	1.11	2.1
Calcoco2	5.59	6.62
Gm53	4.86	5.5
Prr15l	1.13	2.51
Sp2	5.45	6.04
4933428G20Rik	2.65	3.69
Arhgap23	2.95	4.11
B230217C12Rik	1.56	2.39
Plxdc1	1.96	3.52
Erbb2	2.54	3.32
Grb7	4.75	5.57
Nr1d1	3.66	4.32
Igfbp4	1.72	3.26
Krt17	1.36	2.66
Hap1	4.75	5.84
Jup	6.81	7.7
Fkbp10	4.12	5.05
Cnp	4.74	5.37
Cavin1	3.96	4.82
Etv4	6.22	6.98
Grn	6.53	7.59
Rundc3a	2.93	3.79
Gjc1	4.12	4.76
C1ql1	2.09	2.69
Plcd3	2.28	4.33
Acbd4	2.4	3.34
Icam2	1.02	2.12
Gm11696	3.44	4.14
Gna13	4.48	5.12
Cpsf4l	1.94	4.09
Cdc42ep4	3.75	4.82
Gprc5c	4.41	5.17
Cd300a	1.57	3.3
Llgl2	6.5	7.15
Caskin2	3.57	4.22
Foxj1	1.93	2.93
Galr2	2.32	3.65
Rhbdf2	4.11	5
St6galnac2	3.56	4.31
Sec14l1	4.8	5.55
Tmc8	1.01	2.44
Tmc6	3.3	4.48
Syngr2	5.96	6.86
Cbx4	1.59	2.26
Cbx8	2.96	3.83
Cbx2	4.99	5.6
Baiap2	2.5	4.33
Notum	5.18	6.23
Adcy3	3.41	4.1
Map3k9	1.98	2.64
Itpk1	4.47	5.21
Mboat2	3.69	4.32
Lamb1	4.77	5.53
Frmd6	2.04	2.75
Syne2	1.9	2.79
Smoc1	3.67	4.69
Sipa1l1	3.78	4.44
Esrrb	6.44	7.74
Dglucy	2.56	4.01
Lgmn	5.62	6.56
Mok	3.46	4.65
Ppp1r13b	2.39	3.07
Akt1	4.84	5.65
Lpin1	2.75	3.68
Pqlc3	3.76	4.6
5730507C01Rik	2	3.05
1700030C10Rik	5.93	6.62
Klf11	3.22	4.07
Id2	3.81	4.94
Nfkbia	4.06	5.48
Nkx2-9	2.07	3.67
Rpl10l	6.85	7.89
Dact1	2.14	3.46
Sgpp1	1.41	2.4
Gpx2	5.73	7.04
Plek2	1.31	2.22
Plekhh1	2.86	3.55
Acot2	1.49	2.37
Jdp2	1.24	3.12
Vash1	1.03	2.32
Ism2	1.74	3.28
Ifi27	1.15	2.94
Tcl1	3.26	4.74
Ckb	8	9.22
Mir6939	6.92	7.72
Mir6941	5.95	6.58
Dtnbp1	4.3	5.01
Gpr137b-ps	1.4	2.19
Rreb1	2.48	3.36
Ror2	1.36	2.32
H2afy	5.01	6.35
Slc12a7	4.67	5.28
Serinc5	2.47	3.21
Gpr137b	1.17	2.33
Nid1	4.05	5.68
Epdr1	3.23	4.13
Hist1h1c	3.16	3.76
4932702P03Rik	3.32	4.15
Serpinb9b	1.15	3.82
Serpinb6c	1.24	3.58
4930447K03Rik	1.41	3.16
Tubb2a	7.23	8.63
Tubb2b	7.22	7.95
Mylip	2.75	3.6
Nxnl2	2.51	3.82
Grk6	6.63	7.22
Tgfbi	1.82	3.73
Fbp2	1.29	3.68
Mir3074-1	3.71	4.68
Mir24-1	4.03	5
Ctsl	5.29	6.4
Gm10037	1.36	2
Irx2	1.28	1.86
Clptm1l	5.98	6.58
F2rl1	5.31	6.03
Gpx8	2.46	3.25
Fermt2	5.97	6.57
Rgcc	1.54	3.41
Farp1	1.47	2.3
Flnb	6.03	6.8
Nid2	7.73	8.48
Dlg5	4.19	5.21
Erc2	1.56	2.5
Arhgap22	1.81	2.61
Prxl2a	2.94	4.13
Tnfrsf19	1.09	1.91
Ephx2	2.91	3.74
Ptk2b	2.44	3.66
Piwil2	3.95	4.8
Rb1	2.38	3.03
Serp2	1.48	2.8
Dzip1	1.54	2.61
Mbnl2	3.63	4.22
Tmtc4	1.39	2.38
Abhd6	2.63	3.22
Anxa8	1.44	2.5
Gprin2	1.63	2.5
Sncg	3.35	4.08
Fam25c	7.39	8.1
Mmrn2	1.71	3.23
Cdhr1	2.49	3.94
Tspan14	5.01	5.79
Mir5131	4.22	5.76
Gm1821	9.64	10.83
Lgals3	3.65	5.42
Abhd4	5.4	6.08
Mmp14	4.2	5.02
Irf9	1.86	2.48
Emc9	4	4.65
Pck2	4.45	5.24
Rec8	2.04	3.93
Tgm1	4.31	6.3
Nfatc4	1.14	1.84
Ripk3	4.11	5.17
Rnf17	3.81	4.7
Phf11d	4.59	5.24
Shisa2	4.49	5.16
Ebpl	4.78	5.58
Ctsb	5.72	6.43
Fam167a	1.15	2.67
Tdh	5.05	7.02
Clu	3.88	4.75
Pnma2	1.84	2.5
Sorbs3	1.38	2.8
Dmtn	2.22	4.87
Slc25a30	3.31	3.99
4930444M15Rik	1.79	2.56
Tsc22d1	5.87	6.7
Klf5	4.93	5.9
Top1mt	2.99	3.66
Asap1	3.15	3.75
Dennd3	2.63	3.41
Mtmr12	4.32	4.92
Retreg1	1.05	1.71
Dap	1.88	2.74
Ext1	5.26	5.87
Sun2	3.13	3.81
5031439G07Rik	3.18	3.85
Fbln1	4.21	4.87
Celsr1	2.14	3.11
Plxnb2	5.43	6.23
Mov10l1	2.8	3.48
Slc38a4	6.34	7.22
Gm32885	6.28	7.09
Hdac7	1.2	2.35
Zfp385a	4.94	5.79
Nckap1l	2.17	4.21
Aard	3.9	4.74
Ndrg1	2.49	3.77
Slc45a4	5.02	5.61
Ptp4a3	4.71	5.68
Ly6a	1.95	6.12
Rhpn1	1.71	2.42
Gsdmd	1.74	3.33
Fam83h	3.18	4.05
Oplah	1.68	2.73
Parp10	3.06	4.41
Grina	4.31	5.29
Tst	4.53	5.36
C1qtnf6	2.93	4.07
Card10	3.23	4.52
Mfng	2.8	3.55
Sh3bp1	3.85	4.95
Lgals1	5.74	6.69
Tmem184b	4.67	5.46
Csnk1e	3.9	4.97
Kdelr3	1.66	3.51
Mgat3	1.76	3.15
Shisa8	3.58	4.64
Naga	1.39	2.78
Wbp2nl	1.54	2.26
A4galt	4.12	5.69
Arfgap3	2.55	3.63
Parvb	2.79	3.97
Arhgap8	3.67	4.7
Mir7118	6.83	7.67
Mapk8ip2	2.55	3.28
Prickle1	2.01	2.7
Rnd1	1.4	2.57
Prph	3.73	4.86
Kcnh3	2.61	3.84
Fmnl3	4.45	5.19
Acvr1b	3.46	4.21
Nr4a1	4.12	5.27
Krt8	1.6	3.9
Krt18	4.35	5.49
Tns2	2.68	3.39
Itgb7	2.84	4.13
Soat2	2.24	3.23
Prr13	4.77	5.56
Mir6963	6.91	7.81
Itga5	4.64	5.67
Pde1b	3.61	4.22
Snx29	1.33	2.07
Ildr1	3.5	5.05
Arvcf	5.2	6.05
Itgb5	5.31	6.27
Pla1a	2.49	3.68
Jam2	1.8	3.78
Dop1b	3.6	4.21
Smim22	4.09	4.75
Dexi	3.14	3.75
Socs1	4.27	5.28
Litaf	4.82	5.72
Tmem191c	3.03	3.77
Klhl22	6.03	6.77
Gm24572	8.33	8.97
Mir1306	8.37	8.98
Ephb3	3.75	4.38
Liph	5.02	6.08
Ahsg	1.84	2.66
Hes1	2.66	4.72
Slc51a	1.09	2.94
Umps	7.2	7.79
Tagln3	1.12	1.86
Nxpe3	1.82	2.61
Ripk4	3.35	4.12
Scube3	1.69	3.22
Rab31	2.42	3.36
Lama1	1.3	2.15
Agpat4	3.45	5.42
Abca3	1.47	2.21
Fbxl16	1.33	2.05
Cdkn1a	4.8	5.88
Abcg1	1.29	2.5
Sik1	4.72	5.46
Adamts10	1.37	2
H2-Q4	4.24	5.28
Lclat1	1.02	2.17
Fez2	3.1	3.94
Map4k3	4.26	4.9
Rnaset2a	5.01	5.65
Dact2	4.16	5.35
Cldn9	1.1	2.25
Cldn6	6.02	6.93
Paqr4	3.42	4.16
Syngr3	2.06	2.82
Msln	2.02	4.4
Tmem8	5.1	6.21
Axin1	5.9	6.51
Decr2	4.67	5.41
Fam234a	4.15	4.83
AI413582	4.33	5.14
Tcp11	1.43	2.97
Def6	5.22	6.06
Ppard	4.31	5.04
Pxt1	1.18	2.2
Stk38	5.92	6.54
Cyp4f39	1.6	2.76
2020-03-02	3.01	3.67
B3galt4	2.12	2.84
H2-K1	2.19	3
Tap1	2.25	3.16
Psmb9	2.02	2.63
Hspa1a	1.63	2.97
Neu1	3.05	3.7
Hspa1b	2.44	3.87
Clic1	6.86	7.69
Ddah2	5.17	6.24
Flot1	4.78	5.57
Ppp1r18	4.17	4.81
Ier3	3.51	4.19
Ubd	2.66	4.48
H2-M3	1.36	2.32
Tnfrsf21	4.01	5.44
Pla2g7	1.26	3.97
Cdc5l	4.15	4.78
Slc29a1	7.65	8.31
Vegfa	1.49	3.07
Yipf3	5.58	6.2
Polh	3.13	3.83
Slc22a7	2.44	3.42
Dnph1	6.8	7.45
Rrp36	4.7	5.9
Frs3	2.64	3.75
Bysl	6.84	7.44
Frs3os	2.35	3.59
Usp49	2.25	2.91
Tfeb	2.11	3.83
Apobec2	1.8	4.04
Sema6b	1.72	2.78
Plin3	7.48	8.1
Ticam1	1.63	2.88
Rfx2	4.15	5.12
Crb3	4.44	5.14
Trip10	6.46	7.06
Ston1	2.13	3.01
Lama3	2.49	3.28
Cables1	2.03	3.19
Tmem241	1.21	1.98
Ttc39c	2.48	3.79
Prrc1	5.93	6.57
2020-03-03	1.37	2.09
Ppargc1b	1.3	1.97
Nedd4l	3.26	4.06
Gnal	1.14	2.28
Mbp	1.44	2.29
Zfp516	3.85	4.83
Bambi	2.46	3.38
Mir1901	4.47	5.65
Npc1	4.02	4.69
Gm16090	1.83	2.99
Dsg2	3.09	4.3
B4galt6	4.54	5.4
Bin1	5.4	6.01
Reep5	3.27	4.25
Reep2	2	2.6
Tmem173	1.99	3.32
Ecscr	2.08	3.02
Cxxc5	4.84	5.6
Cystm1	4.66	5.68
Hbegf	2.16	3.5
Ndfip1	6.02	6.69
Sh3rf2	1.95	2.97
Cdo1	2.82	4.92
Pudp	1.79	2.46
Smim3	4.35	5.1
Mir5107	4.59	5.75
Cd74	2.2	3.43
Il17b	1.79	4.45
Afap1l1	1.04	1.71
Adrb2	1.32	2.1
Apcdd1	1.82	3.3
Mppe1	3.46	4.49
Acaa2	5.97	6.58
LOC105246506	6.05	6.78
Rbfa	7.45	8.05
Fbxo15	3.33	5.49
Ehd1	6.73	7.86
Jak2	1.2	1.91
Fermt3	3.4	4.04
Pip5k1b	2.1	3.44
Kank1	3.2	3.95
Sgms1	3.47	4.16
Myof	3.74	4.36
Ubtd1	3.93	4.8
Cnnm2	3.88	4.55
Neurl1a	2.78	3.94
Sh3pxd2a	2.4	4.16
Pdcd4	4.01	4.76
Dusp5	4.46	5.41
Rbm20	1.31	2.69
Casp7	3.11	4.05
Cpt1a	3.69	5.3
Tcirg1	4.65	5.3
Gstp3	3.29	3.9
Ptprcap	4.77	5.87
Ssh3	1.81	2.62
Mir6985	4.32	5.03
Rhod	2.7	3.32
Mir6986	8	8.64
B4gat1	4.43	5.25
Gal3st3	2.56	3.21
Efemp2	2.31	3.38
Ctsw	2.27	3.07
Ehbp1l1	1.8	2.62
Sipa1	3.52	4.44
Neat1	2.85	3.78
Gpha2	1.38	2.76
Ppp2r5b	4.28	4.97
Atg2a	4.52	5.42
Majin	1.75	2.44
Pygm	2.11	2.74
Nudt22	4.74	5.62
Plaat3	2.11	2.78
B3gat3	5.36	6.1
Ahnak	2.47	3.86
Fads1	5.84	6.82
Anxa1	2.44	4.3
Dmrt1	2.91	4.17
Rln1	1.62	2.28
Mlana	4.1	4.86
Stambpl1	1.94	2.69
Hhex	2	2.95
Lcor	2.97	3.59
Avpi1	6.83	7.83
Sema4g	1.77	2.47
Sfxn3	2.2	3.89
Lzts2	5.62	6.43
Pdzd7	1.07	1.77
Ldb1	7.45	8.05
Nfkb2	3.58	4.43
4833438C02Rik	1.23	2.1
Trim8	5.93	6.52
Calhm2	1.53	3.22
Mir6995	4.82	6.43
Gsto1	7.26	8.8
Frmd4a	2.39	3.67
Sfmbt2	2.58	3.52
Eng	4.73	5.62
Mavs	4.55	5.14
Cdh4	2.47	3.25
Fam107b	3.05	3.76
Vim	6.67	7.76
Notch1	3.42	4.06
Ntmt1	5.5	6.1
Ass1	1.56	2.67
Abl1	4.76	5.42
Fam129b	5.39	6.93
Dab2ip	4.83	5.63
Gsn	2.03	3.87
Ggta1	4.64	5.59
Tanc1	4.9	5.5
Ly75	2.51	3.49
Tfpi	3.81	4.69
Cd59a	2.02	3.15
Bmf	2.82	3.43
Dnajc17	2.47	3.12
4930402H24Rik	1.52	2.22
Ubox5	3.67	4.28
Hck	3.59	4.28
Nol4l	3.41	4.26
Myh7b	2.09	3.2
Dlgap4	3.95	4.82
Epb41l1	1.74	3.59
Sulf2	5.83	6.69
Atp9a	4.39	5.64
Fam171a1	1.01	1.76
Ucma	1.92	2.81
Slc34a3	1.54	2.44
Uap1l1	4.09	5.57
Mir6996	5.98	6.58
Agpat2	5.46	6.51
Dipk1b	3.75	5.27
Gbgt1	1.59	2.46
1700007K13Rik	6.01	6.86
Slc27a4	4.44	5.04
Cercam	3.02	3.96
Tbc1d13	6.48	7.09
Phyhd1	1.07	2.09
Prrx2	1.07	2.23
Ptges	2.06	4.48
Usp20	3.16	3.88
D330023K18Rik	1.12	1.84
Ncs1	2.31	3.12
Ptges2	4.94	5.65
Ak1	6.95	7.67
St6galnac4	2.96	4.69
Mir3960	6.6	7.2
Mir2861	6.02	6.73
Stxbp1	2.61	3.42
Phf19	3.97	5.91
Stom	1.67	2.64
Gm13580	2.46	4.1
Ube2l6	2.82	4.43
Slc43a3	1.72	3
Rapsn	1.68	2.5
Atg13	5.26	5.96
Creb3l1	2.14	3.23
Syt13	2.46	3.63
Mir7001	1.74	3.27
Accs	1.34	2.07
Cd59b	1.8	2.6
Pak6	2.22	3.23
Spint1	5.88	6.89
Itpka	3.09	4.39
Ckmt1	2.97	5.13
Map1a	3.57	4.5
B2m	3.97	5.07
Patl2	1.6	2.56
Blvra	3.9	4.77
Gpat2	5.02	5.72
Sirpa	1.85	2.56
Cpxm1	4.15	5.07
Lzts3	2.12	2.71
Slc4a11	3.92	4.82
Cdc25b	4.29	5.08
Cst3	7.18	7.82
Entpd6	5.26	6.02
Abhd12	5.29	5.95
Pygb	6.43	7.25
Ninl	3.66	4.98
Sdcbp2	1.8	2.77
Fam110a	3.34	3.99
Tbc1d20	5.01	5.61
Nrsn2	1.17	2
Id1	1.58	3.37
Bcl2l1	5.49	6.08
Pigu	4.79	5.53
Ncoa6	3.16	3.75
Gss	6.34	7.57
Acss2os	3.23	4.14
Acss2	4.21	5.03
Myl9	4.8	6.53
Vstm2l	1.81	2.53
Ptprtos	2.76	4.79
Ada	3.17	3.79
Sdc4	5.65	7.27
Wfdc2	6.64	7.97
Tnnc2	2.03	3.21
Snx21	2.44	3.06
Pltp	4.86	6.33
Zswim1	5.61	6.35
Ctsa	5.53	6.45
Gm29679	1.5	2.12
B4galt5	4.8	5.63
Snai1	2.08	3.18
Cebpb	3.22	3.89
Nfatc2	1.6	2.42
Mir7004	7.51	8.63
Fam210b	2.14	3.12
Pmepa1	2.64	3.69
Cables2	2.57	3.26
Slco4a1	3.38	4.02
Slc17a9	4.25	5.08
Stmn3	1.5	3.18
Zfp704	2.08	3.29
Schip1	5.72	6.74
Iqschfp	5.9	6.93
Nfkb1	3.92	4.77
Gyg	3.46	4.9
Fndc3b	2.2	2.96
Lrrc34	2.36	3.95
Usp13	2.34	2.98
Wwtr1	3.7	4.46
Mme	3.77	4.53
Kirrel	3.01	4.02
C920021L13Rik	2	2.95
Wars2	1.15	1.74
Vangl1	3.72	4.86
Pdlim5	3.64	4.25
Gipc2	1.4	2.84
Zbtb10	1.48	2.08
Chmp4c	3.62	4.97
Car13	3.33	4.64
Gpr160	2.65	3.44
Siah2	2.84	3.57
Lxn	3.54	4.94
B3galnt1	1.8	3.21
Cd1d1	1.84	2.8
Rhbg	1.26	2.94
Tmem79	4.68	5.31
Glmp	6.5	7.13
Lmna	4.53	5.81
Sema4a	2.48	3.36
Arhgef2	5.32	5.91
Rusc1	2.16	2.79
Efna3	2.94	4.76
Zbtb7b	4.66	5.4
Adam15	4.69	5.52
Pbxip1	2.98	3.59
Efna4	4.49	5.42
Atp8b2	4.47	5.2
Slc27a3	4.97	5.89
S100a13	3.56	4.29
S100a1	2.41	3.06
S100a11	4.12	4.72
S100a10	7.13	8.07
Tuft1	1.5	2.85
Cgn	3.68	4.46
Selenbp1	1.02	1.85
Sema6c	2.12	3.27
Bnipl	2.91	4.22
Ecm1	1.41	2.54
Mir7014	4.07	5.23
BC028528	3.15	3.92
Plekho1	1.78	2.89
Mtmr11	1.91	3.27
Gm15441	6.28	7.18
Txnip	6.81	7.77
Lix1l	2.32	3.25
Ptgfrn	4.83	5.51
Mov10	6.52	7.16
Gpsm2	3.79	4.38
Frrs1	4.96	5.65
Cnn3	8.09	8.74
F3	3.83	4.55
Pitx2	3.04	3.62
Manba	4.88	5.81
Ddit4l	2.34	3.37
Ccn1	5.68	6.53
Sh3d21	2.2	3.44
Slc44a1	3.74	4.69
Sh3gl2	4.74	5.37
Dlgap3	2.39	4.04
B4galt1	3.99	4.74
Tbc1d2	2.75	3.7
Epb41l4b	1.42	2.49
Lpar1	3.3	4.15
Tek	1.51	2.36
Patj	1.62	2.49
Kank4	2.51	4.28
Lrp8os2	1.87	2.8
Zyg11a	2.57	3.22
Osbpl9	4.79	5.69
Scmh1	4.68	5.37
Grik3	2.44	3.02
Trim62	1.59	2.43
Zfp362	2.45	3.54
Nipal3	1.37	2.6
Asap3	1.76	3.23
Rap1gap	1.46	3.21
Ece1	3.84	4.85
Eif4g3	2.53	3.89
Tmco4	2.53	3.22
Kazn	4	4.72
Agtrap	4.79	5.57
Casz1	1.04	2.03
Trp73	3.19	3.84
Ski	5.66	6.4
Ndufaf6	4.57	5.48
Plekhf2	6.34	7.22
Pnrc1	5.62	6.22
Myorg	1.47	2.69
Fam214b	2.42	3.04
Rusc2	1.46	2.5
Creb3	4.7	5.72
Hint2	5.74	6.35
Aldh1b1	4.01	5.08
Klf4	1.41	3.08
Alad	4.94	5.73
Bspry	3.85	4.8
Plin2	5.45	6.45
Ak4	2.99	4.42
Pcsk9	4.02	4.9
Fam151a	1.12	1.81
Tmem59	6.79	7.5
Hspb11	3.72	4.64
Lrrc42	6.16	6.94
Yipf1	4.7	5.77
Echdc2	5.75	6.44
Gpx7	4.11	5.53
Mob3c	1.12	1.75
Lurap1	2.8	3.52
2510003B16Rik	3.43	4.12
Tesk2	4.2	5.1
Slc2a1	7.78	8.73
Foxo6	1.01	2
Cited4	1.02	3
Zfp69	1.84	2.51
Mir698	2.41	3.6
Dnali1	1.44	2.22
Zc3h12a	1.43	2.78
Eva1b	5.33	6.1
Tmem35b	1.75	2.84
Gjb3	1.36	4.92
Phc2	4.01	4.98
Azin2	2.88	3.8
C77080	5.18	5.79
Bsdc1	5.37	6
Fabp3	3.34	4.52
Laptm5	6.06	7.23
Kdf1	2.59	3.44
Sfn	4.7	6.32
Crybg2	1.58	2.57
Ubxn11	2.27	3.22
Trim63	1.53	2.36
Ldlrap1	4.51	5.64
Mir700	4.47	5.56
Tcea3	6.27	7
Usp48	6.07	6.74
Mir7019	6.7	7.38
Pink1	4.48	5.24
Crocc	3.51	4.14
Fam131c	1.96	3.4
Tmem51	1.81	2.91
Pramef12	4.44	5.54
Tnfrsf8	2.93	4.58
Plod1	3.87	5.58
Mad2l2	5.21	5.91
Mir7022	7.28	8.54
Fbxo2	4.01	4.6
Fbxo6	4.43	5.77
Phf13	4.75	5.39
Plekhg5	4.9	5.95
Chd5	1.84	2.68
Arhgef16	2.05	3.3
Mmp23	3.39	4.28
Vwa1	2	2.89
Usp46	3.6	4.22
Shroom3	5.05	5.75
Gm10390	3.12	3.75
Pdgfa	5.06	6.2
Rundc3b	2	2.74
Abcb1a	2.55	3.43
Sh3tc1	3.71	4.9
Afap1	2.87	4.07
Wdr1	7.19	8
Cd38	2.95	3.6
Rbpj	5.76	6.39
Pgm1	4.9	5.59
Limch1	1.06	1.68
Atp10d	2.5	3.41
Kit	2.94	4.2
Scarb2	4.59	5.75
Anxa3	2.89	4.72
Cds1	2.58	3.22
Aff1	4.23	4.92
Tpst2	5.56	6.62
Coq5	5.53	6.13
Pxn	5.21	5.97
Taok3	2.1	2.88
Rasal1	2.87	3.53
Slc8b1	4.64	5.59
Orai1	3.46	4.24
Camkk2	3.26	3.86
Pitpnm2	2.43	3.04
Fkbp6	4.91	6.2
Sh2b2	1.48	3.18
Rasa4	3.56	4.3
Slc7a1	4.71	5.45
Alox5ap	2.97	4.05
Fry	1.77	2.89
Steap1	3.4	4.48
Abcb1b	3.1	4.12
Smarcd3	1.22	2.43
Galnt11	4.43	5.08
Garem2	2.24	2.87
Cgref1	2.72	3.55
Dnajc5g	3.69	4.48
Slc5a1	1.62	3.21
Gm1673	3	3.7
Mxd4	2.91	3.5
Tnip2	2.59	3.61
Lrpap1	6.42	7.35
Acox3	2.83	3.73
4931431C16Rik	1.02	1.9
Man2b2	3.01	3.76
Ppp2r2c	3.79	4.55
Otop1	3.01	3.89
Bst1	1.98	3.22
Fgfbp1	5.81	6.53
Klf3	5.07	6.11
Klb	3.45	4.23
Naaa	2.2	2.83
Ccng2	1.68	2.49
Plac8	1.36	3.4
Ulk1	5.14	6.09
Hscb	4.8	5.51
Gm15559	3.94	4.64
Foxn4	1.42	2.13
Hnf1a	2.21	3.1
Acads	6.16	6.9
Cabp1	3.33	3.92
Hspb8	5.12	6
Oas1c	1.85	2.83
Oas1g	3.93	4.56
Oas1a	3.85	4.91
Pheta1	4.2	4.88
Fam216a	5.36	5.98
P2rx4	1.63	2.84
Mir8115	2.66	3.7
Rhof	2.07	3.27
Hip1r	3.16	3.95
Rilpl2	3.66	4.63
Ubc	5.35	5.97
Fzd10	1.52	2.49
Mmp17	3.58	4.19
Cldn3	2.51	3.43
Cldn4	7.09	7.86
Vps37d	1.6	2.53
Tmem120a	5.36	6.44
Mir7034	6.45	7.69
Hspb1	8.81	9.5
Dtx2	5.38	5.97
Zp3	3.82	4.54
Serpine1	2.21	3.79
Irs3	1.22	1.9
Tsc22d4	4.51	5.38
Nyap1	2.9	3.5
Mir93	3.35	4.24
Fam20c	2.09	3.18
Adap1	3.75	5.55
Micall2	1.31	2.51
Mmd2	1.28	2.36
Bhlha15	1.93	3.04
Bri3	5.07	5.7
Nptx2	5.46	6.2
Mir7039	5.98	6.6
Ubl3	5.34	5.95
Mdfic	3.33	4.11
Slc2a3	6.91	8.07
Tspan9	3.53	4.56
Creb3l2	1.53	2.76
Zc3hav1	3.35	4.51
Snx10	5.01	5.62
Kdm3a	5.25	5.98
St3gal5	3.27	3.95
Rtkn	3.78	4.76
M1ap	2.85	3.63
Rbsn	3.53	4.18
Irak2	2.39	3.66
Vgll4	2.85	3.68
Tnfrsf1a	2.21	3.14
Cd9	7.69	8.6
Tead4	3.72	4.98
Bcl2l14	1.38	2.45
Sgce	1.33	2.15
Asns	7.31	8.09
Ube2h	3.1	4.29
Adck2	1.57	2.2
Fam221a	2.36	3.07
Scrn1	4.88	5.66
Mir8112	4.22	5
Krcc1	3.25	3.97
Gm1070	1.64	2.41
Capg	3.18	4.5
Retsat	3.1	4.31
Dok1	3.88	4.57
Nagk	3.19	3.82
Vax2	1.44	3.11
Rab11fip5	2.44	3.58
Mir705	4.41	5.75
Anxa4	4.87	5.73
Hmces	6.6	7.65
Txnrd3	3.44	4.11
Aldh1l1	2.39	3.34
LOC102631993	1.65	2.95
Tmem43	4.6	5.31
Trh	3.87	5.43
Eogt	1.13	1.8
Setmar	1.79	2.64
Prrt3	2.37	3.1
Il17rc	2.66	3.73
Nanog	4.61	6.87
C1s1	2.6	3.46
Gpr162	2.72	3.34
Tuba3a	6.52	7.21
Fam234b	2.08	2.93
Tuba3b	2.1	3.17
Tm7sf3	5.2	5.85
Arntl2	1.12	2.2
Fam169b	1.32	2.64
4732471J01Rik	1.43	2.1
Pak4	6.29	7.04
Slc17a7	1.59	2.21
Nlrp4c	1.35	2.22
Prkd2	2.77	3.67
Nova2	1.04	1.82
Tgfb1	2.59	4.37
Numbl	4.85	5.54
Dyrk1b	2.7	3.41
Kcnk6	1.64	2.34
Rhpn2	4.58	5.71
Ldhc	1.59	2.26
Arrdc4	4.96	5.81
Alpk3	2.52	3.2
Pde8a	2.02	3.3
Map6	1.28	2.68
Arrb1	2.47	3.14
Arap1	3.4	4.54
Apbb1	3.32	3.98
Parva	1.06	2.18
Tbc1d10b	6.16	7.03
Tacc2	4.68	5.57
Fam53b	2.1	2.74
R74862	4.77	5.62
Mir290b	2.4	4.14
AU018091	6.31	7.02
Mir294	6.34	7
Mir291a	3.69	4.55
Mir290a	1.89	3.86
Myadm	6.27	7.14
Cacng6	1.02	1.68
Tmc4	1.46	2.42
Cdc42ep5	6.07	6.75
Zscan5b	1.61	2.35
Zfp324	1.84	2.75
Ehd2	1.34	2.33
Inafm1	1.85	2.55
Fkrp	3.69	4.55
Dact3	2.96	4.17
Pglyrp1	1.81	4.96
Qpctl	3.96	4.64
Mark4	4.05	5.19
Zfp296	5.96	6.81
Relb	3.98	5.05
Bcl3	1.74	2.4
Pvr	3.84	4.87
Igsf23	2	3.28
Cadm4	4.12	5.43
Plaur	4.49	5.88
Phldb3	2.03	3.21
Tex101	1.56	3.51
Mir7047	6.71	7.6
Atp1a3	4.64	5.48
Lipe	2.69	3.44
Cyp2s1	2.22	5.2
Mia	4.5	5.31
Itpkc	3.76	4.35
Prx	4	5.42
Sertad1	5.53	6.21
Zfp59	3.43	4.12
Mir7049	8.54	9.43
Fbxo17	4.02	4.96
Ppp1r14a	5.34	6.57
2200002D01Rik	5.07	5.86
Cox7a1	5.47	6.15
Syne4	4.83	5.47
Kirrel2	3.75	4.46
Etv2	2.1	2.74
Zbtb32	3.85	4.57
Krtdap	2.35	5.08
Scn1b	2	3.61
Mir7051	3.91	4.58
Zfp819	3.21	3.89
Klk10	1.03	4.19
Klk8	3.93	4.77
Napsa	1.51	2.29
Fcgrt	2.68	4.98
Cd37	2.75	4.52
Dkkl1	1.12	3.12
Ccdc155	1.69	2.39
Lin7b	1.88	3.07
Ntf5	1.71	2.64
Tulp2	2.22	3.96
Ppp1r15a	5	5.6
Sult2b1	2.44	3.46
Emp3	2.43	3.21
Saa3	1.91	3.57
Pgpep1l	2.38	3
Mfge8	6.42	7.07
Anpep	2.95	4.13
Arpin	1.35	3.09
Zfp710	5.59	6.27
Furin	3.45	4.54
Stard5	3.51	4.15
Tlnrd1	3.38	4.41
Mesd	5.77	6.45
Prcp	4.02	4.81
Tsku	3.32	4.1
Dgat2	2.09	3.4
Serpinh1	4.14	5.63
Neu3	1.36	2.21
Dnajb13	1.51	2.66
Mir3102	3.41	5.06
Arhgef17	2.96	3.6
Stard10	3.58	4.36
Trim34b	1.22	2.54
Olfml1	2.87	4.28
St5	3.74	4.96
Tmem41b	3.1	3.74
Eef2k	1.97	3
Arhgap17	4.56	5.23
AI467606	3.88	4.47
Htra1	4.88	6.74
Pwwp2b	2.31	3.46
Ifitm3	8.6	9.28
Ifitm1	6.05	7.19
Sigirr	4.22	4.88
Pkp3	2.05	2.86
B4galnt4	4.02	4.65
Eps8l2	2.8	5.53
Gm10575	3.63	4.3
Gm16982	4.27	4.89
Mir3104	3.46	4.28
Tspan32	3.39	4.85
Cd81	7.86	8.74
Phlda2	4.83	6.48
Slc22a18	1.81	2.99
Cdh3	5.13	6.01
5830408C22Rik	1.91	3.27
Adgrg1	2.18	4.28
Zdhhc1	1.67	2.53
Col4a2	2.13	3.19
Adam9	3.91	4.74
Palld	4.32	5.03
Tmem38a	3.72	4.47
Kifc3	3.13	4.72
Ripor1	3.75	4.4
Esrp2	1.81	2.96
Cdyl2	3.56	4.19
Fam89a	2.57	3.59
Grtp1	5.05	5.8
Gas6	1.92	3.08
Tdrp	3.1	3.8
Sfrp1	3.61	5.09
Tm2d2	5.09	5.85
Plekha2	5.48	6.5
Mir8108	4.31	5.17
Hgsnat	3.58	4.43
Triml1	5.26	5.93
Ankrd37	1.8	2.54
Cilp2	3.65	4.37
Klhl26	2.85	3.89
Gdf15	1.72	3.23
Pgpep1	3.85	4.59
Rab3a	3.1	3.7
Plvap	1.78	2.4
Colgalt1	6.53	7.15
Calr3	1.52	2.3
Klf2	5.57	7.22
0610038B21Rik	1.42	2.05
Dnajb1	6.13	7
Adgre5	4.45	5.11
Mir1668	5.74	6.73
2210011C24Rik	3.38	5.07
Palm3	6.09	6.9
Mir1199	5.18	6.61
Gpt2	5.01	5.61
Snx20	1.23	3.49
Ccdc102a	4.2	4.87
Mmp15	2.22	3.04
Elmo3	1.64	2.61
Tppp3	3.83	4.84
Mir7074	6.71	7.61
Gm21283	5.02	6.23
Il34	3.54	4.4
Tmem231	4.89	5.62
Atmin	5.27	5.86
Klhl36	1.85	2.47
Cotl1	4.1	5.23
Cyba	4.08	6.39
Tubb3	5.34	7.43
Spire2	3.65	4.28
Taf5l	6.45	7.06
Galnt2	5.35	6.06
Pgbd5	2.7	3.59
Pde4a	1.97	2.69
Pou2f3	3.47	4.2
Birc3	1.53	2.23
Amotl1	2.39	3.27
Ap1m2	3.05	3.91
St14	4.96	6.1
Vwa5a	2.53	3.23
Bcl9l	2.37	3.47
Sik3	3.8	4.59
Tagln	2.92	4.9
Tmem266	2.55	3.69
Nptn	5.2	5.99
Sema7a	2.51	3.64
Neo1	4.47	5.14
Smad3	2.76	3.67
Smad6	2.16	3.9
Plekho2	2.1	2.85
Anxa2	5.76	6.91
Myo1e	4.25	5.1
Ddx43	1.64	2.46
Pik3cb	4.69	5.48
Tex264	4.66	5.71
Sema3f	2.14	2.98
Cmtm7	4.83	6.46
Xylb	1.76	2.53
Abhd5	3.1	3.73
Tmem123	5.25	5.85
Sesn3	4.34	4.96
Icam1	4.74	5.98
Atg4d	5.57	6.24
Kank2	5.45	6.47
Pigyl	5.52	6.17
Cnn1	1.35	2.41
Zbtb44	3.6	4.42
Fez1	2.07	2.67
Ei24	6.83	7.43
Esam	1.2	1.84
Vsig2	1.83	2.81
Siae	3.01	3.76
1700110K17Rik	1.69	2.38
Hspa8	6.5	7.19
Thy1	1.86	2.68
Mcam	5.34	6.63
Dpagt1	4.37	5.09
Nlrx1	1.73	3.36
C2cd2l	1.53	2.62
Foxr1	1.18	2.24
Phldb1	3.66	5.16
Ift46	5.37	6.17
Cd3e	1.51	2.52
Fxyd6	3.5	4.98
Sidt2	4.25	5.11
Mir7087	6.41	7.19
A830035O19Rik	2.45	3.17
Plet1	4.19	6.08
Plet1os	4.51	6.36
2310030G06Rik	1.64	2.66
Tspan3	6.48	7.1
4930461G14Rik	2.26	4.12
Cd276	5.55	6.36
Hexa	5.05	5.96
Gramd2	1.47	2.22
Cln6	3.53	4.22
Calml4	2.02	3.51
Gm10653	2.36	3
Ubap1l	3.04	3.7
Spg21	5.07	5.67
Snx1	5.06	5.94
Tpm1	7.1	7.79
Ccpg1	3.97	4.92
Rab27a	1.64	4.38
Khdc3	2.57	5.74
Plscr1	4.49	5.2
Dzip1l	2.17	2.98
Mapkapk3	4.84	5.61
Naa80	3.71	4.29
Hyal1	2.23	2.9
Mir7088	2.32	4.28
Inka1	1.15	3.5
P4htm	1.69	2.45
Slc25a20	5.12	5.78
Shisa5	4.71	5.57
Nradd	4.69	5.58
Als2cl	3.33	4
Prss50	3.73	5.43
Plcd1	3.71	4.79
Cdcp1	1.81	2.7
Lamp2	2.99	3.77
Bcorl1	1.97	2.79
Usp26	1.75	2.66
Cd99l2	2.26	3.03
Renbp	5.94	7.06
4930519F16Rik	2.68	3.42
Itm2a	3.37	4.24
Rnf128	4.16	5.3
Klf8	1.23	2.26
Pcsk1n	4.54	5.23
Glod5	1.3	2.15
Eras	5.3	6.42
Ebp	4.89	5.68
AA414768	2.5	3.28
Rhox2a	1.7	2.52
Rhox1	3.72	4.43
Gm9	1.06	3.15
Rhox6	4.74	7.34
Rhox9	3.09	6.11
Rhox13	2.25	3.49
Dcaf12l1	1.67	2.6
Zdhhc9	3.24	4.05
4930502E18Rik	2.58	3.31
1700013H16Rik	1.66	4
Ldoc1	2.37	3.5
1110012L19Rik	4.66	5.34
Xlr3a	3.69	5.67
Xlr5a	1.39	3.25
Xlr4a	1.98	3.63
Xlr3c	3.82	5.61
Xlr4b	1.7	3.63
Xlr4c	1.89	3.44
Xlr3b	2.79	3.82
Xlr5c	2.53	4.28
Bcap31	7.38	8.05
Abcd1	2.63	3.42
Slc6a8	5.46	6.95
Arhgap4	1.99	2.71
Dnase1l1	1.19	1.84
Mir7091	2.02	2.94
Fam3a	2.98	3.59
Gm6880	1.58	2.7
8030474K03Rik	2.19	3.36
Cited1	2.75	3.81
Gla	3.39	4.01
Tceal5	2.89	3.99
Esx1	3.73	4.85
Mir3113	4.12	4.77
Acot9	5.25	5.9

## Sheet: Up in 48h-EpiLCs (n=1,137)
Table S4: Upregulated and downregulated expression genes in Cnot8 KO ESCs and EpiLCs
Gene	WT-48h	Cnot8 KO-48h
Fam178b	3.39	4.1
2020-03-02	5.01	5.98
Zap70	1.53	2.27
Plekhm3	1.46	2.06
Fn1	6.17	6.82
Mreg	3.32	5.02
Trip12	6.8	7.5
Inpp5d	5.24	7.12
Steap3	3.69	4.52
Csrp1	5.81	6.74
Cep350	1.57	2.21
Dusp27	2.32	3.79
Itpkb	1.46	2.46
Enah	5.44	6.14
Lypla1	6.22	7.27
Ptpn18	3.63	4.32
Mitd1	4.79	5.41
Snord89	4.14	5.04
Nabp1	4.57	5.17
1700019A02Rik	2.66	3.77
Nop58	8.8	9.42
D630023F18Rik	3.05	4.07
Abcb6	4.51	5.2
Rab17	1.3	2.37
Tfcp2l1	1.69	3.82
Tmem37	3.23	3.97
Cd55	1.94	3.08
Sox13	3.06	4.24
Btg2	3.84	4.99
Ppfia4	4.21	5.01
Elf3	3.92	4.6
Ddx59	3.72	4.38
Gm19705	2.81	4.68
Lamc2	3.04	5.18
Creg1	3.19	4.56
Gpa33	3.9	4.55
Arhgap30	3.08	3.7
Slamf9	1.47	3.6
Tagln2	7.48	8.25
Sccpdh	4.44	5.04
Coq8a	2.87	3.85
Lefty2	5.02	6.02
Ephx1	3.16	4.38
Mir1981	7.32	8.3
Smyd2	5.58	6.38
Spata45	2.96	3.58
G0s2	3.63	4.78
Nuak1	1.49	2.08
Pald1	5.37	6.02
Btbd11	2.94	3.56
Eea1	1.93	2.59
Plekhg1	2.63	3.53
Sash1	2.86	3.64
Utrn	3.41	4.01
Sgk1	5.73	6.5
Enpp3	5.89	6.73
Tpd52l1	4.63	5.47
Dcbld1	3.86	4.51
Hk1	4.73	5.79
Arid5b	2.4	3.9
Susd2	1.57	2.86
Perp	2.79	3.56
Slc18b1	1.67	3.33
Cep57l1	4.48	5.16
Nodal	5.5	6.48
Vps26a	5.59	6.33
Mir6409	2.63	4.71
Mmp11	5.16	6.04
Gm867	5.11	5.73
Slc5a4b	2.87	4.04
Mir678	5.53	6.17
Dnmt3l	8.42	9.97
Aire	5.23	7.17
Icosl	4.56	5.79
Arhgap45	5.14	5.75
Cnn2	7.17	7.85
Gadd45b	3.22	4.35
Slc39a3	1.17	2.04
Mfsd12	3.23	4.17
4930404N11Rik	4.31	5.06
Gna15	3.32	4.51
1700028I16Rik	1.12	1.94
Platr7	1.41	3.15
Nudt4	6.23	7.28
Btg1	3.42	4.05
Tmem19	3.64	4.4
Mdm2	6.29	6.94
Nab2	1.71	2.63
Mir6917	5.51	6.17
Pmel	2.36	2.95
Myo18a	3.74	4.45
Limk2	4.74	5.42
Hormad2	3.26	5.31
Ddc	3.27	4.29
Cobl	2.06	3.89
Ugp2	3.95	4.59
Slu7	4.55	5.18
Srebf1	6.2	6.85
Trpv2	2.8	3.5
Serpinf1	4.28	5.32
Suz12	6.73	7.47
Tefm	5.36	6.13
Tex14	2.68	3.85
Kat7	5.81	6.51
Ifi35	3.97	5.65
Ezh1	4.22	4.88
Tmem106a	1.15	3.03
Pecam1	3.98	6.07
Tex2	4.02	4.73
Axin2	2.79	4.07
Itgb4	1.08	2.33
Prcd	1.27	2.26
Rnf213	1.35	2.46
Tex19.2	1.42	3.08
Castor1	6.62	7.54
Rasl10a	1.56	2.74
Pgam2	2.87	3.98
Ube2d-ps	2.08	3.03
Hus1	4.38	4.99
Upp1	6.32	8.4
B3gnt2	4.35	5.06
Zrsr1	3.43	4.09
Nsg2	2.09	3.61
Irgm1	2.69	4.97
Sqstm1	8.1	8.95
Mgat4b	4.63	5.43
Irf1	4.94	6.14
Tnip1	5.22	5.84
Anxa6	5.81	6.82
Sparc	6.48	7.23
Sap30l	6.03	6.63
Igtp	3.32	4.34
Irgm2	2.13	2.8
2310033P09Rik	4.77	5.65
4933439C10Rik	3.68	4.35
Mir6922	8.24	8.91
Atpaf2	5.23	5.88
Zswim7	6.65	7.67
Trp53	8.13	8.85
Cd68	4.02	5.7
Tnfsf13	2.72	3.42
Sox15	4.41	5.57
Mir6924	3.8	5.11
Acap1	2.4	3.05
Eno3	5.84	6.85
Zfp3	2.36	3.13
Camkk1	2.13	2.73
P2rx5	1.63	2.37
Scarf1	2.79	4.08
Mir22hg	2.05	3.31
Mir22	3.21	4.49
1700016K19Rik	1.11	1.87
Lgals9	2.58	4.16
Rnf135	2.21	2.91
Rffl	4.08	4.89
Slfn9	2.73	3.83
AI662270	1.2	3.53
1700020L24Rik	2.25	3.09
Mmp28	1.59	2.18
Appbp2	5.53	6.21
Mks1	4.5	5.43
Mir142b	3.71	5.73
Mir142	2.49	5.71
Scpep1	6.75	7.58
Scpep1os	5.7	6.66
Dgke	2.41	3.47
Calcoco2	1.66	3.64
Mir196a-1	3.88	5.8
Gm53	3.25	4.97
Prr15l	1.63	2.67
4933428G20Rik	2.51	3.25
Epop	7.24	8.6
Cisd3	3.15	3.99
Mir6927	6.93	7.76
Nr1d1	3.41	4.01
Igfbp4	3.79	4.66
Krt17	2.44	3.37
Krt42	2.57	3.99
Hap1	3.85	4.63
Jup	5.47	6.61
Stat5a	1.41	2.22
Ramp2	3.3	4.11
Gm11696	2.89	3.86
Cpsf4l	1.92	3.15
Mif4gd	6.13	6.75
Llgl2	5.56	6.47
Unc13d	1.06	1.96
Tmc8	1.76	2.81
Tmc6	3.63	4.32
Socs3	1.73	2.37
Lgals3bp	1.5	4.14
Cbx8	1.26	2.05
Baiap2	2.67	3.59
Mir6936	4.32	5.69
Tex19.1	5.96	7.3
Ncoa1	2.23	2.93
Syne2	1.55	2.31
Fntb	5.44	6.35
Smoc1	3.49	4.41
Esrrb	3.29	6.92
Ston2	2.34	2.94
Rps6ka5	2.28	2.96
Lpin1	3.17	4
Pqlc3	3.86	4.68
5730507C01Rik	1.86	2.7
1700030C10Rik	4.65	5.42
Bcap29	3.97	4.66
Nfkbia	3.66	5.63
Rpl10l	5.45	6.63
Six1	4.3	5.23
Mir9718	7.05	8.14
Six4	4.33	5.02
Gpx2	4.75	7.01
Plekhd1	3.05	3.71
Rps6kl1	3.85	5.03
Mlh3	3.54	4.15
Mir6938	5.57	6.32
Jdp2	4.24	5.13
Chga	2.88	3.59
Tcl1	1.27	2.83
Hsp90aa1	8.76	9.45
Ckb	6.02	7.76
5033406O09Rik	1.06	1.92
Kif26a	2.76	3.37
Rreb1	1.26	2.75
Gfod1	1.6	2.39
Jarid2	6.84	7.55
Gmpr	3.58	4.21
H2afy	4.45	6.05
Fancc	2.9	3.6
Exoc3	4.4	5.03
Serinc5	3.13	3.76
Scamp1	4.07	4.97
Arhgef28	1.13	1.78
Plpp1	4.08	4.95
Akr1e1	1.62	3.16
Pfkp	5.62	6.87
Lgals8	1.31	2.21
Nid1	2.18	4.1
Mplkip	5.21	5.81
Ripk1	2.77	3.52
Tubb2a	6.2	7.74
Tubb2b	6.59	7.43
Mylip	2.9	3.83
Nxnl2	2.24	2.97
Cltb	4.25	4.99
Mir3074-1	2.61	4.44
Mir24-1	2.77	4.59
Nlrp4f	3.9	5.6
Zfp459	3.12	4.14
Zfp729b	2.75	3.37
Irx2	1.12	1.82
Eprn	3.53	4.75
Erap1	2.1	3.22
F2rl1	5.45	6.26
Hexb	5.42	6.35
Lncenc1	4.71	6.14
Il6st	2.55	3.35
Kcnk5	4.37	5.14
Enox1	3.67	5.56
Flnb	6.14	6.74
Nid2	7.1	8.22
Kat6b	4.66	5.44
Dlg5	4.3	4.89
Arhgef3	3.01	3.9
Erc2	1.16	1.83
Parp4	1.38	2.08
Lats2	2.45	3.21
Gm45935	2.53	3.16
Tnfrsf19	1.23	2.01
Ptk2b	2.89	3.89
Dock5	3.84	4.63
Ppp3cc	1.4	2
Piwil2	3.4	4.81
Rb1	2.96	3.62
Dgkh	1.47	2.14
Elf1	2.85	3.67
Abcc4	4.29	5.56
Mbnl2	3.66	4.91
Kctd6	3.05	3.81
Ngly1	2.1	2.83
Oxsm	1.24	1.84
Rtraf	6.3	6.9
Sncg	2.72	3.97
Fam25c	4.99	6.86
Cdhr1	1.17	2.64
Ccnb1ip1	4.61	5.24
Abhd4	5.25	5.95
Oxa1l	6.65	7.27
Slc7a7	8.06	9.06
Tgm1	1.38	4.44
Ripk3	3.02	4.05
Sdr39u1	4.49	5.09
Atp12a	1.21	2.5
Rnf17	3.9	5.22
Phf11d	1.2	4.44
Shisa2	3.31	3.94
Ebpl	4.75	5.35
Trim13	5.73	6.61
Tdh	1.61	5.22
Dmtn	2.08	3.32
2410012E07Rik	1.21	2.23
Tsc22d1	5.97	6.66
Sugt1	6.41	7.05
Klf5	4.38	6.13
Mir20a	2.95	4.81
Mir19b-1	3.95	5.38
Lima1	4.94	5.83
Rai14	5.11	5.8
Sun2	2.96	3.67
Pacsin2	5.79	6.62
Mov10l1	3.82	4.43
Slc38a4	6.53	7.8
Gm32885	5.82	6.78
Galnt6	4.2	5.4
Nckap1l	1.24	3.95
Selenop	2.83	3.47
Lifr	2.12	3.54
Gm10389	2.12	3.17
Klf10	5.3	5.99
Utp23	4.07	4.66
Aard	2.24	3.19
Zhx1	1.7	2.37
Ndrg1	2.44	3.85
Ptp4a3	4.8	5.93
Lypd2	2.12	3
Gsdmd	1.27	2.95
Mroh6	1.07	2.14
Fam83h	3.34	4.15
Oplah	1.22	2.14
Parp10	3.72	5.33
Slc39a4	5.07	5.9
Kdelr3	1.88	3.24
Apobec3	5.21	6.04
Sgsm3	4.55	5.18
1700029P11Rik	1.32	2.93
Wbp2nl	1.43	2.07
A4galt	3.87	5.03
Gtse1	6.48	7.13
Prickle1	2.04	2.86
2610037D02Rik	4.73	5.34
Slc48a1	4.42	5.36
Asb8	4.1	4.92
Kcnh3	1.12	2.26
Tmprss12	1.96	2.68
Pou6f1	1.69	2.32
Smagp	5.37	6.04
Nr4a1	4.41	5.04
Itgb7	2.13	4.23
Soat2	3.06	3.77
Prr13	4.66	5.54
Mir6963	6.57	7.21
Gtsf1	2.19	3.49
Ildr1	3.16	4.33
Sema5b	2.11	2.87
Fgd4	1.86	2.78
Fetub	4.51	5.32
Itgb5	5.17	5.77
Morc1	3.63	5.33
Dop1b	2.68	3.82
Smim22	3.44	4.4
1810013L24Rik	4.9	5.55
Rpl39l	5.34	5.99
Socs1	4.01	4.91
Gm24572	7.48	9.15
Mir1306	8.18	8.99
Dgcr8	5.8	6.71
Cldn5	2.79	3.54
Abcc5	5.15	6.27
Liph	3.44	5.84
Hes1	3.87	4.57
Fam43a	5.11	5.75
Nrros	4.17	4.81
Parp9	3.59	4.6
Dtx3l	3.04	3.96
Fstl1	5.05	5.71
Adprh	6.51	7.42
Abhd10	3.47	4.06
Dppa2	5.74	6.39
Tbc1d23	4.04	4.9
Nrip1	1.88	2.72
Cbr3	7.35	8.15
2310043M15Rik	1.86	2.87
Mir6964	4.66	5.33
Cpne5	1.04	2.21
Scube3	1.42	2.22
Synj2	1.55	2.15
Agpat4	4.44	5.09
Crebrf	1.65	2.61
Cdkn1a	4.56	5.93
Abcg1	1.26	3.19
Dnah8	2.08	2.97
Sik1	4.31	5.12
Kank3	4.06	4.8
Znrd1	6.68	7.38
Kat2b	4.59	5.68
1700061G19Rik	2.08	3.4
Lclat1	2	2.74
Fez2	3.5	4.13
Sult6b1	1.04	3.21
Epas1	3.68	5.65
Sytl3	1.17	2.46
Rnaset2a	5.58	6.24
Zfp229	2.72	4.04
Zfp820	1.4	2.1
Prss22	1.42	2.07
Rpl3l	2.05	2.73
Gng13	5.05	5.7
Tmem8	4.52	5.56
Mir7677	5.73	6.49
Tcp11	1.45	3.64
Def6	5.41	6.22
4930539E08Rik	1.51	2.3
Stk38	5.84	6.86
Zfp870	2.15	3.04
Myo1f	1.83	2.58
2020-03-02	3.06	3.73
Angptl4	4.7	5.38
Tapbp	4.83	6.16
Psmb8	2.95	3.99
Tap2	3.38	4.13
Hspa1a	1.42	2.49
Hspa1b	2.57	3.29
Slc44a4	3.1	4.18
Ly6g5c	1.55	2.98
Dhx16	7.15	7.89
Zfp57	6.36	7.54
Cdc5l	3.8	4.92
Slc29a1	6.36	7.49
Mymx	3.2	5.5
Mrpl14	6.6	7.44
Polh	3	3.76
Mad2l1bp	4.12	4.9
Slc22a7	3.36	4.06
Rrp36	4.97	5.73
Tfeb	2.35	3.12
Dazl	2.79	3.74
Mydgf	6.28	6.87
Plin3	7.18	7.9
Rfx2	2.8	3.96
Snord53	3.92	5.03
Yipf4	5.24	5.87
Gm6548	1.27	1.9
Msh6	8.26	9.07
Lama3	1.96	3.9
Gramd3	4.81	5.95
Ttc39c	2.41	3.94
Galnt1	4.75	5.43
Epb41l4a	3.8	4.64
Prrc1	5.04	6.27
Sh3tc2	1.36	1.98
Zfp516	4.46	5.21
Impact	5.22	5.94
B4galt6	4.01	4.95
Rnf125	2.08	3.41
Mocos	2.88	3.48
Proc	1.17	2.03
Bin1	5.15	5.95
Tmem173	1.56	3.52
Igip	2.01	2.75
Hbegf	2.39	3.27
Gnpda1	3.61	4.21
Trim36	1.63	2.33
Cdo1	1.7	4
Arl14epl	3.77	5.4
Mir5107	4.88	6.13
Cd74	2.49	3.81
Il17b	1.13	4.72
Mppe1	2.65	3.54
Acaa2	5.22	5.87
4930465K10Rik	1.99	2.8
LOC105246506	5.37	6.13
Rbfa	7.04	7.73
Fbxo15	1.84	4.84
Ehd1	6.2	7.01
Jak2	1.18	2.39
Exoc6	4.16	4.9
Cpn1	2.51	3.1
Fermt3	3.4	4.4
Rab3il1	1.23	2.35
Pip5k1b	1.35	2.43
Sgms1	3.22	4.06
Cep55	4.7	5.62
Sh3pxd2a	2.33	3.65
Pdcd4	4.44	5.17
Dusp5	4.34	5.22
Cpt1a	2.79	4.86
Gstp2	5.25	6.23
Gstp3	1.58	3.53
Ptprcap	1.34	5.17
Ctsw	1.58	3.15
Neat1	2.88	4.7
Tmem262	2.28	3.42
Atg2a	3.76	4.74
Pygm	2.1	3.15
Plaat3	2.38	3.18
Ahnak	1.39	2.37
Ostf1	6.64	7.39
Klf9	6.02	6.73
Dmrt1	4.41	5.3
Ermp1	5.62	6.41
Mlana	1.7	4.03
Acta2	1.44	6.46
Hhex	1.97	2.79
Slc35g1	4.58	5.24
Pdlim1	6.01	6.63
Lcor	2.11	3.09
Avpi1	6.52	7.11
4930414N06Rik	3.24	3.89
Sfxn3	1.83	3.06
Ldb1	6.93	7.54
Trim8	5.29	5.92
Mir6995	3.86	5.75
Gsto1	6.63	7.45
Camk1d	3.36	4.34
Sfmbt2	2.81	4.25
Fubp3	6.44	7.16
Eng	4.18	5.09
Ccdc3	2.59	4.42
Proser2	1.37	2.41
Vim	6.07	6.99
Etl4	4.96	5.58
Cfap157	1.52	2.16
Fam129b	5.27	6.35
Gsn	2.61	3.28
Ggta1	4.11	5.08
Tanc1	3.73	4.87
Slc25a12	5.33	7.08
Tfpi	2.28	4.64
Accsl	1.17	2.41
Hipk3	3.07	3.71
Capn3	1.63	3.62
Terb2	2.19	2.96
Acss1	2.71	3.59
Hck	1.27	3.21
Nol4l	1.92	2.86
Epb41l1	2.27	3.7
Sulf2	5.28	6.13
Atp9a	3.58	5.19
Cass4	1.94	2.92
Agpat2	5.22	6.06
1700007K13Rik	4.88	5.91
Slc27a4	3.47	4.1
Ptges	2.01	3.35
Ptges2	4.7	5.3
Ak1	5.21	6.66
St6galnac4	2.9	3.62
Mir3960	5.89	6.54
Mir2861	5.22	6.04
Phf19	3.84	5.5
Nmi	1.24	2.79
Pdk1	4.7	5.42
Nfe2l2	5.43	6.05
Serping1	1.49	2.14
Ube2l6	1.42	3.57
Smtnl1	2.86	4.96
Madd	2.19	2.84
Atg13	4.82	5.48
Slc35c1	2.53	3.26
2810002D19Rik	2.13	2.76
Mir1902	4.73	5.72
Platr14	5.95	6.59
Spred1	4.77	5.51
Rhov	1.71	2.46
Itpka	2.12	3.05
Ckmt1	3.75	5.24
Map1a	2.25	3.72
Blvra	4.05	5.05
Gpat2	4.84	5.85
Slc4a11	2.95	4.03
Pygb	6.29	6.92
Ninl	3.95	4.71
Sdcbp2	2.21	3.43
Pdrg1	5.61	6.44
Eif2s2	6.73	7.34
Gss	4.93	6.16
Myl9	6.69	7.69
Ift52	5.04	5.76
Mybl2	7.91	8.7
Gtsf1l	5.39	6.59
Sdc4	3.56	6.09
Tnnc2	3.38	4.88
Zswim1	5.16	6.27
Ncoa3	4.88	5.8
Znfx1	3.01	3.89
Snai1	1.18	1.8
Mir7004	6.48	8.45
Tfap2c	1.47	3.4
4930591A17Rik	1.61	3.6
Slc17a9	3.58	4.71
Zfp704	1.69	2.7
Schip1	5.43	6.24
Iqschfp	5.61	6.42
Tet2	1.09	2.51
Stmn2	5.97	6.59
Cyp7b1	1.46	2.5
Gyg	3.96	4.68
Ect2	6.76	7.35
Nceh1	3.13	3.81
Usp13	1.57	2.2
Jade1	6.2	7.11
Slc7a11	1.63	2.5
Mme	1.98	3.28
Pdgfc	1.17	3.32
Kirrel	1.96	2.55
C920021L13Rik	1.26	1.99
Vangl1	2.44	3.94
Pdlim5	3.8	4.49
Ddah1	3.05	3.88
Gipc2	1.89	2.88
Mynn	3.35	3.99
Gpr160	2.53	3.26
Sox2	6.08	8.35
Platr4	3.46	4.41
Sohlh2	4.27	5.73
Siah2	3.2	4.23
4931440P22Rik	2.83	3.54
Tiparp	4.81	5.46
Lxn	3.16	4.23
Kpna4	5.79	6.41
Ntrk1	1.6	2.2
Lmna	3.58	4.81
Gba	4.39	4.98
S100a13	2.52	3.34
S100a6	3.44	4.37
S100a10	7.08	7.87
Bnipl	4.03	4.96
Anxa9	1.85	2.7
Mindy1	5.03	6.23
Gm128	2.81	3.54
Prune1	5.58	6.19
Hormad1	1.71	3.28
BC028528	1.27	2.78
Terc	1.72	2.46
Gm15441	6.94	8.3
Txnip	7.53	8.9
Ankrd35	2.82	3.57
Pdzk1	1.85	2.61
Mir7225	3.62	6.09
Dennd2c	3.61	4.74
Ppm1j	4.43	5.37
Mov10	5.11	6.31
Dram2	2.17	2.77
Gstm3	1.77	2.73
Frrs1	4.84	5.49
Slc44a3	1.01	2.05
Slc9b1	1.97	3.07
Manba	3.62	4.99
Ddit4l	2.7	3.42
Kyat3	2.22	3.3
Acadm	6.13	6.74
Cachd1	2.55	3.8
Plpp3	2.96	4.48
Epha7	1.55	2.66
Trmo	4.58	5.3
Lpar1	1.61	2.88
Ptgr1	6.99	7.66
Ttc39b	4.1	4.7
Bnc2	1.11	2.83
Ror1	1.17	1.83
Zyg11a	1.11	3.59
Osbpl9	4.26	5.32
Scmh1	3.72	4.83
Rps6ka1	6.52	7.32
Asap3	1.52	2.28
Tmco4	2.62	3.44
Kazn	3.39	4.22
Rex2	2.19	3.34
Zfp600	4.64	5.51
Znf41-ps	1.59	2.53
Zfp985	5.61	6.25
Zfp534	2.99	3.69
Pik3cd	3.8	5.13
Plekhf2	6.44	7.04
Trp53inp1	5.69	6.59
Ttpa	2.25	3.13
Ddx58	2.82	4.27
Dnaja1	4.61	5.26
Mir207	4.97	5.76
Creb3	4.52	5.18
Gne	3.99	4.92
Aldh1b1	3.92	5.57
Fsd1l	1.17	1.91
Ctnnal1	5.66	6.25
Dnajc25	2.7	3.41
Plin2	4.74	5.82
Acer2	3.48	4.12
Cdkn2b	2.44	3.89
Lexm	2.2	3.65
Hspb11	4.43	5.08
Gpx7	4.47	5.65
Shisal2a	1.77	2.63
Ttc39a	1.3	2.55
Lurap1	2.79	3.65
2510003B16Rik	3.37	4.41
Tesk2	3.62	4.45
Plk3	5.07	6.1
Btbd19	4.63	5.34
Tctex1d4	1.09	2.21
Elovl1	4.99	5.58
2610528J11Rik	4.52	5.32
Slc2a1	8.08	8.68
P3h1	4.96	5.66
Smap2	4.7	5.32
Gjb5	1.26	2.22
Phc2	4.1	4.92
Bsdc1	4.88	5.74
Fabp3	1.96	4.08
Laptm5	3.69	6.16
Xkr8	1.78	2.95
Wdtc1	5.19	6.26
Sfn	5	5.61
Ubxn11	1.26	2.45
Extl1	1.16	2.11
Trim63	1.62	2.92
Ldlrap1	4.6	5.19
Tcea3	4.66	6.59
Alpl	4.49	5.36
Mir7019	5.83	7.08
Pink1	3.89	4.96
Epha2	6.24	7.15
Fam131c	1.83	3.22
Pramef12	4.67	5.71
Dhrs3	1.03	1.85
Tnfrsf8	1.5	3.24
Zfp990	5.56	6.41
Gm13212	3.31	3.97
Zfp980	5.18	5.93
Zfp992	1.38	2.15
Zfp987	4.26	5.07
Zfp979	6.98	7.58
Zfp984	4.37	5.15
Plod1	3.66	4.62
Mir7022	7.08	8.03
Fbxo6	4.28	5.16
Pgd	8.74	9.61
Mir7023	5.33	7.13
H6pd	3.89	4.6
Car6	1.91	2.51
Plekhg5	3.61	4.81
Tas1r1	1.07	1.96
Mib2	5.19	6.38
Pdgfa	2.27	4.59
Abcb1a	1.36	2.6
Gm5106	1.08	1.98
Sh3tc1	2.19	3.8
Afap1	2.67	3.97
Wdr1	6.67	7.41
Cpeb2	1.05	1.64
Cd38	1.33	2.27
Rbpj	4.95	6.19
Scarb2	4.35	5.34
Anxa3	1.89	4.03
Cds1	3.36	3.96
Aff1	4.19	5.12
Golga3	3.69	4.3
Tpst2	5.49	6.1
Pxn	4.79	5.51
Slc8b1	4.02	4.7
Fkbp6	4.31	5.9
Sh2b2	2.29	3.11
Rasa4	2.74	3.9
Col26a1	1.58	2.84
Ssc4d	2.74	3.41
Tnrc18	3.53	4.37
Rnf216	4.67	5.28
Slc7a1	5.72	6.32
Alox5ap	3.42	4.06
1700109H08Rik	3.11	3.7
Steap2	2.28	3.06
Steap1	3.07	4.3
Abcb1b	2.55	3.94
Nub1	6.16	6.95
Dnajb6	4.71	5.37
Hadhb	2.83	3.85
Dnajc5g	1.5	4.51
Trim54	4.16	4.91
4930548H24Rik	3.65	4.49
Mxd4	2.62	3.49
Tnip2	2.31	3.33
Lrpap1	5.66	6.66
Acox3	1.95	2.71
Ppp2r2c	3.21	4.15
Bst1	1.78	3.11
Klf3	5.73	6.64
Ugdh	6.6	7.38
Chrna9	1.06	2.75
Snora26	4.2	4.9
Igfbp7	1.93	2.84
Plac8	4.08	5.72
Spp1	5.56	7.43
Ulk1	4.66	5.52
Oasl2	2.58	4.45
Oasl1	1.47	3.05
Hnf1a	2.58	3.78
Acads	6.02	6.69
Hspb8	4.68	6.15
Oas1g	2.45	3.38
Oas1a	2.21	3.2
Mir7031	6.36	7.01
Mir8115	3.14	4.36
P2rx7	1.36	2.28
Fzd10	1.02	2.16
Mir7034	6.75	7.36
Hspb1	6.31	8.83
Zp3	2.47	4.12
Fbxo24	1.38	2.19
Pcolce	5.79	7.19
Sap25	5.01	5.67
Mir93	3.48	4.15
Nptx2	4.9	6.21
Ubl3	4.66	5.56
Hsph1	6.68	7.28
Ccdc136	5.13	5.96
Exoc6b	3.23	4.28
Tspan9	3.26	4.26
Creb3l2	1.46	2.16
Zc3hav1	2.69	4.07
Parp12	4.35	5.74
Stk31	2.05	2.99
Snx10	5.02	5.8
Znrf2	5.56	6.36
Smyd1	1.38	2.55
Rtkn	3.12	4.25
0610040F04Rik	2.32	2.97
Irak2	2.53	3.22
B4galnt3	4.45	5.04
Apobec1	3.68	4.43
Cd9	6.88	7.91
Tead4	1.71	3.72
Bcl2l14	1.46	3.16
Etnk1	5.52	6.61
Lrmp	3.46	4.34
Peg10	5.49	7.08
Capza2	7	7.62
Ube2h	3.71	4.32
Mest	7.65	8.38
Fam221a	2.19	2.83
Scrn1	4.1	5.32
Retsat	3.57	4.18
Spr	7.26	7.85
2310040G24Rik	2.68	3.5
Aplf	2.62	3.27
Hmces	5.22	6.39
Txnrd3	3.77	4.36
Klf15	1.16	1.95
Chchd4	6.95	7.79
Tmem43	4.01	4.81
Trh	2.24	5.24
Crbn	4.74	5.37
Il17rc	2.81	4.1
Nanog	3.55	5.8
Dppa3	4.62	5.48
C1s1	1.55	3.49
Lpar5	1.86	3.28
Tuba3a	5.44	6.16
Tapbpl	2.6	3.31
Tigar	4.76	5.37
BC064078	2.25	3.64
Hebp1	5.55	6.73
Fam234b	1.52	2.4
Arhgdib	3.22	4.81
Ldhb	6.46	7.71
Tuba3b	1.95	2.89
Med21	6.2	6.92
Tm7sf3	4.88	5.6
Fgfr2	1.28	2.58
Prkd2	2.34	3.18
Zfp428	6.33	8.12
Tgfb1	2.39	3.57
Sptbn4	4.17	5.03
Zfp975	1.64	2.71
Hsd17b14	5.41	7.36
Htatip2	5.09	6.06
Pcsk6	3.86	4.59
Lrrc28	2.38	3.18
Arrdc4	5.64	6.42
Alpk3	1.81	2.73
Eed	7.13	7.77
Ddias	3.64	4.25
Arap1	3.44	4.28
Trim21	1.75	2.41
Ppfibp2	1.95	2.7
Tead1	3.47	4.08
Arntl	2.71	3.57
Dcun1d3	2.72	3.55
Mir292b	4.94	6.48
Mir290b	1.83	5.2
Mir293	5.71	6.46
AU018091	4.93	6.76
Mir291b	5.78	7.09
D7Ertd143e	3.84	4.89
Mir292	4.58	6.13
Mir294	6.33	7.1
Mir291a	2.5	5.21
Mir295	7.07	8.18
Mir290a	1.91	4.76
Myadm	6.09	6.81
Zbtb45	4.23	5.01
Pglyrp1	1.05	4.38
Zfp296	4.1	5.08
Apoe	8.69	9.53
Apoc2	4.28	5.35
Relb	3.43	4.12
Gm44805	4.61	5.7
Bcl3	1.49	2.13
Pvr	3.9	4.49
Igsf23	2.06	3.18
Cadm4	2.42	3.6
Plaur	3.48	4.81
Tex101	1.95	3.09
Mir7047	7.41	8.01
Cyp2s1	2.46	4.18
Mia	3.32	4.42
Prx	3.27	4.72
Sertad1	4.57	5.38
Pld3	5.71	6.35
Zfp59	2.88	3.6
Rinl	4.66	6.27
Fbxo17	4.19	4.88
Lgals7	2	3.12
Capn12	4.68	5.56
Map4k1	5.85	6.59
2200002D01Rik	4.45	5.12
Zfp74	1.41	2.19
Cox7a1	4.79	5.56
Nphs1os	3.11	4.94
Nphs1	3.32	5.29
Kirrel2	3.92	5.38
Lin37	4.19	4.85
Upk1a	1.6	2.61
Zbtb32	3.4	4.07
Zfp977	1.97	2.74
Zfp715	2.48	3.24
Zfp819	2.63	3.75
Klk8	3.91	4.6
Fcgrt	1.52	3.62
Cd37	2.16	3.65
Dkkl1	1.24	2.61
Plekha4	2.85	3.58
Tulp2	2.52	4.18
Fgf21	2.23	4.13
Snord64	6.83	7.62
Mfge8	5	6.33
Abhd2	3.61	4.47
Rlbp1	2.71	3.87
Arpin	1.24	2.04
Zfp710	4.93	6.07
Sema4b	5.15	5.84
Slc28a1	3.18	4.91
Ints4	5.74	6.38
Neu3	1.55	2.58
Folr1	5.73	7.27
Folr2	1.21	1.95
Trim34a	1.28	1.93
Trim34b	2	2.89
Trim12c	3.71	4.67
Olfml1	1.48	3.6
St5	3.61	4.51
Tmem41b	2.68	3.56
Ampd3	1.87	2.73
Nupr1	8.04	8.63
Apobr	1.83	2.69
Mvp	5.3	7.13
AI467606	2.59	3.42
Mylpf	3.72	5.54
2020-09-01	6.11	7.97
Hsd3b7	3.65	4.67
Prss36	3.68	4.45
Bag3	4.65	5.37
Htra1	3.46	4.91
Uros	2.69	3.37
Kndc1	2.87	3.76
Syce1	4.16	4.81
Ifitm3	7.73	8.61
Ifitm1	4.21	5.91
Eps8l2	3.09	4.86
B230206H07Rik	1.47	3.26
Mir675	6.29	7.25
H19	4.81	5.44
Cd81	7.51	8.16
Slc22a18	1.2	2.77
Dlc1	3.76	4.6
Cyld	1.98	2.65
Adgrg1	2.54	3.64
Arhgef18	4.7	5.35
Ccl25	2.43	3.2
Vegfc	1.2	3.45
Palld	4.47	5.08
Tbc1d9	1.69	2.92
Cdyl2	3.21	4.21
Abcb10	4.03	4.79
Fam89a	2.05	2.78
Sipa1l2	4.52	5.12
Gm15350	3.06	4.09
Ido2	1.14	1.89
Plekha2	4.95	6.33
Ash2l	7.7	8.5
Triml2	5.62	6.53
Triml1	4.75	5.79
Zfp42	5.03	7.68
2500002B13Rik	1.61	2.25
Cilp2	2.42	3.35
Gdf15	3.72	4.75
Zfp961	4.74	5.52
Klf2	3.11	6.38
Dnajb1	5.54	6.2
Adgre5	3.61	5.2
Mir1668	4.08	6.56
2210011C24Rik	3.47	4.42
Mir1199	5.07	5.99
Nanos3	1.36	2.5
Mt2	12.38	12.97
Mt1	12.1	12.75
Coq9	4.8	5.41
Tradd	2.98	3.66
Tppp3	2.33	4.23
Agrp	1.31	2.29
Mir1966	5.26	5.98
Psmb10	7.12	8
Nqo1	6.84	8.4
Il34	3.23	4.39
Gabarapl2	3.73	5.16
Cotl1	5.02	5.99
Cdh15	1.09	2.1
Acta1	2.02	5.09
Trim67	2.03	2.68
Irf2bp2	4.73	5.34
Birc3	1.61	2.46
Arhgap42	2.48	3.67
Vwa5a	2.88	3.66
Clmp	1.29	2.46
Tagln	5.66	6.77
Tmem266	2.87	3.84
Pstpip1	3.41	4.14
Nptn	4.49	5.45
Rec114	5.39	6.79
Neo1	3.97	4.71
Anxa2	2.91	5.36
Zbtb38	2.26	3.09
Pik3cb	3.93	5.13
Tex264	4.06	4.9
Usp4	5.81	6.44
Cmtm7	4.17	5.09
Sesn3	4.29	4.89
Olfm2	1.17	1.87
Icam1	4.45	5.38
S1pr2	5.61	6.69
Keap1	4.18	5.01
Fez1	1.1	2.43
Ei24	6.12	6.95
Vsig2	1.12	2.47
Tbrg1	8.2	8.94
Tmem136	2.08	2.9
Mcam	4.31	6.06
C2cd2l	1.01	1.73
Ift46	5.4	6.01
Mpzl3	1.51	2.41
4930461G14Rik	1	4.67
Tle3	5.93	6.74
Coro2b	3.01	4.02
Calml4	2.63	5.05
Ubap1l	4.84	6.24
Spg21	4.78	5.42
Snx1	4.65	5.78
Ccpg1	3.86	5.13
Ccpg1os	2.62	3.25
Rab27a	1.43	3.4
Ooep	4.16	5.29
Plscr1	3.65	4.26
Trf	3.88	5.44
Acad11	3.65	4.26
Alas1	4.65	5.24
Twf2	7.35	8.49
Cyb561d2	2.76	3.5
Inka1	1.72	3.06
Slc25a20	4.01	5.02
Nradd	4.35	4.99
Prss50	3.46	4.9
Lrrc2	1.99	3.76
Eomes	2.51	3.41
Plcd1	3.62	5.66
Tbc1d25	3.56	4.27
Jade3	4.9	5.89
Klhl13	4.55	5.68
Cul4b	6.54	7.44
Hs6st2	1.73	2.65
Usp26	1.58	3.47
Fhl1	4	4.71
Renbp	5.16	5.82
Nexmif	2.7	3.73
Atp7a	2.57	3.29
BC065397	1.63	2.42
Rnf128	4.11	5.03
Nup62cl	3.18	4.98
Alg13	5.98	6.73
Ccdc120	3.92	4.53
Kcnd1	2.13	2.83
Pcsk1n	3.6	4.64
Eras	4	5.28
Was	1.37	3.09
Ebp	3.94	4.89
Fthl17f	1.68	2.8
Xk	3.17	3.78
Gm4984	2.52	3.48
AA414768	1.36	2.2
Pgrmc1	7.69	8.42
Slc25a43	2.73	3.45
Rhox2a	1.49	2.54
Rhox1	2.56	4.7
Rhox6	3.61	7.6
Rhox9	2.75	6.33
Rhox13	2.43	3.19
Zdhhc9	2.96	4.09
4930502E18Rik	1.98	4.13
Zic3	5.88	6.65
Ldoc1	1.87	2.72
3830417A13Rik	1.62	2.37
Xlr3a	3.1	5.44
Xlr3c	3.25	5.51
Xlr3b	2.14	4.12
Xlr5c	2.17	4.77
Abcd1	1.76	2.74
Slc6a8	4.84	6.36
Slc10a3	2.32	2.96
Mpp1	4.26	5.01
Mageb16	2.9	4.05
Nr0b1	4.5	7.02
Eda2r	3.73	4.65
Il2rg	1.45	2.34
Cited1	1.54	2.73
Tsx	2.71	3.35
Bex3	9.11	9.82
Esx1	3.73	6.34
Trap1a	5.39	7.27
Acot9	5.1	5.84
Syap1	3.17	3.88

## Sheet: Down in ESCs (n=377)
Table S4: Upregulated and downregulated expression genes in Cnot8 KO ESCs and EpiLCs
Gene	WT-ESCs	Cnot8 KO-ESCs
Spats2l	3.11	1.65
Dusp27	5.38	3.98
Snord89	3.54	2.75
Crygd	2.28	1.64
Rpl37a	6.03	5.03
Catip	2.75	1.85
Tmem198	3.08	2.3
9430060I03Rik	3.4	2.78
Lrrn2	2.57	1.92
Gpa33	6.39	5.4
Arhgap30	3.74	3.04
D1Pas1	4.58	3.15
Nsl1	5.38	4.72
L3mbtl3	2.38	1.66
Zfp365	2.26	1.52
Lrig3	3.99	3.38
Slc29a3	4.79	3.92
Gm5424	9.6	8.92
Gm867	7.05	5.94
Chchd10	10.77	9.93
Syde1	2.4	1.16
Mir6913	4.41	1.3
Tle5	8.8	8.13
Gm32688	2.53	1.78
Irak3	3.66	2.32
Myo1a	3.48	1.65
Nabp2	6.45	5.74
Rpl41	11.69	11.09
Pmel	5.81	4.84
Rps26	8.68	7.73
Mmp19	2.33	1.65
Ntn1	6.33	5.7
Armc7	3.8	3.21
Camk2b	3.84	2.98
Lsm11	3.05	2.42
Snap47	5.37	4.24
Aldh3a2	4.49	3.89
Eif5a	11.28	10.64
Ksr1	3.03	2.42
Prcd	2.31	1.4
Myl7	3.26	2.5
Snora5c	6.2	5.1
Platr20	1.96	1.28
Hist3h2a	3.55	2.82
Natd1	5.18	4.35
Kcnj12	2.25	1.5
Usp22	6.37	5.73
Mapk7	6.56	5.74
Ubb	9.89	8.94
Mmgt2	2.6	1.21
2410006H16Rik	8.77	7.24
Snord49a	7.11	5.71
Snord49b	7.34	6.37
2810001G20Rik	2.6	2.01
Kcnab3	2.72	2.01
Tnfsf13	2.47	1.23
2810408A11Rik	2.16	1.32
Pfn1	11.83	11.19
Tmem98	4.02	3.2
Gm53	6.03	5.38
Epop	10.65	10.06
Snora21	4.11	3.02
Rpl19	4.27	3.42
Krt42	6.96	5.57
Atp6v0a1	5.49	4.83
Tmem101	5.7	5.1
Mir8101	6.5	5.9
Gm11627	3.25	2.65
Kpna2	2.97	1.99
Snhg16	4.77	4.14
Snord1c	5.29	4.18
Snord1a	7.01	6.41
Socs3	7.25	6.59
Mir6936	5.93	4.87
Cenpx	6.8	6.17
Gps1	5.4	4.8
Rfng	6.36	5.21
Cybc1	4.39	3.79
Itpk1	7.21	6.46
Kcns3	3.13	2.49
Grhl1	1.84	1.22
Nova1	2.27	1.45
Trib2	2.06	1.43
Iah1	4.81	4.22
Gm527	1.93	1.31
Wdr89	9.99	9.11
Rplp2-ps1	11.82	10.93
9230116L04Rik	2.52	1.68
Zfp36l1	6.48	5.89
Mir6938	6.23	5.64
Irf2bpl	7.04	6.35
Scarna13	2.63	1.72
Mir3069	4.68	3.12
4930586N03Rik	3.09	2.41
Slc22a23	2.05	1.38
Hist1h2ae	3.97	1.94
Tfap2a	2.52	1.44
Cdk20	3.69	2.97
Mir682	13.92	13.22
Nsa2	4.09	3.44
Otx2	2.6	1.51
Msra	3.53	2.82
Enox1	4.6	3.85
Sh2d4b	3.85	3.24
Nynrin	5.99	5.3
Bmp4	3.2	1.58
4930444M15Rik	2.2	1.08
Spry2	5.07	3.84
Mir20a	2.43	1.51
LOC105245869	2.27	1.41
Ctnnd2	2.97	2.19
Dpys	2.24	1.61
Aard	2.34	1.61
H1f0	5.88	5.21
Smdt1	7.57	6.96
Mir6959	6.54	5.61
Snora2b	3.92	3.2
Dnajc22	3.5	2.9
Mir6960	4.19	1.83
Rarg	5.63	4.87
Sema5b	2.78	1.8
Ccdc191	2.48	1.79
Cldn5	1.9	1
2510009E07Rik	1.79	1.02
0610012G03Rik	6.96	6.33
Ndufb4	2.44	1.7
Fstl1	4.91	3.62
D16Ertd472e	3.02	2.23
Gm36712	4.31	3.57
2310043M15Rik	6.51	5.01
Slc37a1	3.98	3.3
Supt3	4.86	4.08
Cfb	2.49	1.66
Pot1b	2.79	2.03
Ldhal6b	2.62	1.66
Atp6v0c	3.24	2.41
Atp6v0c-ps2	3.2	2.33
Rab26os	3.43	2.64
Rps2	8.98	4.54
Mrps34	8.06	7.43
Mir12188	7.66	7.07
Hmga1	10	9.22
Hmga1b	10.35	9.56
Ppil1	7.88	6.87
1700097N02Rik	7.74	7.13
Cbs	5.87	4.73
Notch3	4.2	3.01
Zfp952	2.2	1.58
Rps28	5.59	4.66
Smim40	4.71	3.88
Gpsm3	4	2.56
Notch4	2.83	1.41
Stk19	4.99	4.4
LOC547349	2.8	1.99
Pou5f1	11.33	10.74
2410137M14Rik	4.45	3.63
Slc29a1	8.35	7.62
Mymx	6.6	5.07
Abcc10	3.93	2.83
2310039H08Rik	4.19	3.29
Tomm6os	6.61	5.87
Tomm6	8.31	7.57
Pgc	5.64	4.86
Tfeb	6.56	5.95
Rpl36	6.7	5.97
Slc25a23	3.88	3.09
Trmt61b	2.23	1.2
Epb41l4a	5.97	5.35
Apbb3	4.43	3.8
Ccbe1	2.46	1.59
Mir1901	6.45	5.76
Psma8	3.48	2.86
Eno1b	10.04	9.45
Slc6a7	3.22	2.34
Cdx1	5.78	4.65
Mir7219	5.66	4.4
Sall3	3.71	1.33
Zadh2	3.23	2.55
Eef1g	6.96	6.07
Ak3	1.98	1.19
Myof	5.37	4.65
Cabp4	2.43	1.04
Rhod	2.39	1.57
Cdc42ep2	6.22	5.12
Naaladl1	2.4	1.64
Gm550	1.86	1.09
Mir6991	5.14	3.88
Mir8092	4.19	3.54
Pkd2l1	2.96	2.07
Csf2ra	4.74	4.06
Vim	8.88	8.17
A930004D18Rik	3.02	1.97
Cfap157	2.47	1.78
Tmem203	4.26	3.62
Snora17	6.27	5.15
Snhg7	6.04	5.06
1700001O22Rik	3.41	2.75
Rpl35	4.45	3.47
Fjx1	2.67	2.01
Spata5l1	3.78	3.19
Snord110	3.28	2.68
Tcf15	4.04	3.27
Pigt	6.47	5.88
Snai1	3.23	2.3
Gnas	5.65	4.93
Gm14403	5.16	2.89
Zfp970	4.29	2.79
Gm14325	3.15	1.23
4930591A17Rik	3.81	2.54
Mir3091	8.57	7.95
Mir7006	5.91	5.25
Nr1h5	5.71	4.7
Tet2	4.7	4.11
Ddah1	6.3	5.56
4632415L05Rik	2.03	1.11
Lrrc31	3.62	2.88
Nes	3.6	2.96
Gpatch4	5.58	4.92
Lenep	3.77	3.16
Rps27rt	5.03	4.29
Mir7013	4.75	3.66
Capza1	4.89	4.27
Rpl34-ps1	4.88	4.09
Rpl34	4.4	3.67
Lmo4	2.47	1.49
Clca3b	2.05	1.44
Hspg2	5.26	4.51
Prxl2b	5.67	5.01
Msmp	4.56	3.97
Abitram	3.5	2.76
D630039A03Rik	2.57	1.9
E130102H24Rik	3.31	2.49
Dmrta2	2.43	1.44
Snord55	7.89	6.99
A3galt2	2.77	1.83
Rps15a-ps4	3.58	2.86
Hmgn2	2.69	2.01
Grrp1	3.07	2.11
Stmn1	5.01	4.32
E2f2	2.67	1.9
Id3	5.3	4.26
Fblim1	7.67	6.83
Pusl1	6.74	6.14
Agrn	6.46	5.84
Klhl17	3.98	3.3
Mir7658	7.21	6.52
Evc2	2.58	1.66
Pdgfa	7.78	7.07
Nos1	1.97	1.29
Mir671	5.31	4.41
Cnpy1	4.73	4.02
Evc	3.08	1.1
Rpl9	5.75	5.12
Snora26	6.26	5.59
Dancr	5.38	4.77
Srrd	6.21	5.55
Ube3b	5.94	5.29
Pla2g1b	8.35	7.75
Rplp0	9.5	8.9
1110006O24Rik	2.48	1.2
Mir7033	7.79	6.65
Ufsp1	3.15	2.12
Mospd3	6.18	5.2
Slc25a13	6.06	2.44
Akr1b10	2.17	1.56
Wnt5b	2.83	1.71
Hilpda	4.47	3.88
Akr1b8	2.79	1.72
Cyren	1.88	1.27
Cbx3	2.46	1.8
Elmod3	2.83	2.19
Wbp1	5.65	5.04
Dok1	5.21	4.43
Tlx2	4.03	3.18
Hdac11	2.83	1.89
Trh	9.05	8.05
Tmem40	5.64	4.55
Snora7a	6.73	5.98
H2afj	6.07	5.15
Tenm4	3.37	2.69
Stk33	2.25	1.59
Sbk1	6.35	5.62
Lhpp	5.17	4.12
Rplp2	6.6	5.87
Cacng7	1.68	1.05
Leng9	1.96	1.25
Tmem238	5.26	4.66
Zfp628	4.61	3.81
Epp13	5.82	4.67
Zscan22	3.42	2.4
Zswim9	2.04	1.39
Dmpk	3.52	2.46
Irgq	3.83	3.04
Rps19	7.44	6.55
Mir7048	8.26	7.66
Ltbp4	6.25	5.66
Eid2b	2.89	2.27
Clip3	3.22	2.42
Hspb6	2.36	1.4
Upk1a	3.58	2.74
Emc10	7.36	6.74
Kcnc3	2.85	2.02
Mir707	5.42	3.8
Snord35b	6.05	5.42
Ftl1	11.57	10.81
Fam181b	2.54	1.9
Snord15b	5.05	3.57
P2ry2	3.68	1.94
Calca	4.15	3.07
Mir7058	2.57	1.12
Doc2a	6.95	6.34
2020-09-01	9.36	8.69
Zfp553	7.25	6.64
E430018J23Rik	1.84	1.14
Utf1	9.45	8.37
Mir675	3.83	2.13
Col4a1	2.64	1.73
Zfp827	2.23	1.33
1700047A11Rik	2.14	1.24
Yjefn3	3.74	3.02
2010320M18Rik	4.64	3.94
Mir7067	6.47	5.82
Jak3	6.78	5.96
Insl3	6.4	5.42
Rln3	3.54	2.52
Ier2	8.12	7.45
Wdr83os	5.08	4.43
Ddx28	5.56	4.86
Calb2	5.38	4.73
1190005I06Rik	3.74	3.02
Rpl13	6.66	6.05
Mthfs	2.66	1.83
Panx1	4.46	3.73
Clmp	3.01	2.24
Ncam1	3.02	2.1
Ube2cbp	3.75	3.16
Pcolce2	5.62	4.88
Tgm4	2.12	1.02
Gm25500	5.8	4.33
Plppr2	2.21	1.58
Jam3	5.89	4.37
Aplp2	7.62	6.97
Olfr985	2.36	1.66
Snord14c	5.71	4.49
H2afx	10.38	9.59
Cd3g	3.3	2.27
Gm11149	3.49	2.35
Mir130c	5.25	4.47
Scamp5	5.96	5.2
Islr2	4.01	3.18
Snord16a	7.31	6.33
Fam81a	3.78	3.18
Lysmd2	2.45	1.72
Rassf1	4.24	3.6
Lsmem2	2.12	1.42
Hyal1	4.53	3.85
Klhdc8b	2.03	1.42
Tma7	5.95	5.32
3000002C10Rik	2.38	1.42
Mir8107	2.51	1.71
Slc25a38	6	5.42
Tsix	2.78	2
Msn	6.97	6.21
Syn1	3.53	2.72
Gpc3	4.49	3.24
Fhl1	5.22	4.54
Pdzd4	3.98	3.2
2010204K13Rik	4.54	3.88
Was	3.48	2.61
Gm4984	3.07	2.45
Uxt	2.62	1.63
Rtl8a	1.84	1.16
Rpl36a	5.05	4.26
Arxes1	3.83	3.08
Tex13b	5.43	4.83
Mageh1	3.29	2.48
Prps2	4.34	3.52

## Sheet: Down in 6h-EpiLCs (n=467)
Table S4: Upregulated and downregulated expression genes in Cnot8 KO ESCs and EpiLCs
Gene	WT-6h	Cnot8 KO-6h
Chst10	2.04	1.26
Adam23	5.41	4.82
Asb1	4.11	3.41
Dusp27	6.43	5.42
Snhg6	6.09	5.43
Snord87	6.1	5.01
Ogfrl1	2.33	1.71
Mir6898	7.07	6.05
Stat1	2.48	1.41
Fzd7	6.21	5.52
Fzd5	4.83	4.17
Cdk5r2	4.45	3.5
Ap1s3	3.83	2.81
Snora75	4.79	4.11
Gbx2	5.97	5.03
Zbed6	4.45	3.77
9230116N13Rik	1.92	1.24
Platr22	2.79	1.46
Gas5	9.29	8.61
Gpa33	5.98	5.04
Tstd1	3.72	1.99
Arhgap30	3.88	3.08
Lyplal1	3.58	2.94
D1Pas1	5.52	4.65
Tatdn3	3.27	2.54
Nsl1	5.28	4.53
G0s2	2.49	1.74
Rnf217	2.59	1.45
Afg1l	3.15	2.37
Rassf3	3.84	2.48
Lrig3	3.89	3.02
Rps12	6.38	5.77
Snora33	5.83	5.19
Snord100	7.35	6.26
Soga3	4.17	2.67
Tspyl4	2.14	1.46
Anapc16	5.78	5.15
Slc29a3	4.84	3.97
Dnajc12	3.72	2.94
Vpreb3	2.72	1.28
Mir6409	4.6	3.19
Gm5134	2.18	1.03
Cstb	8.27	7.61
Mir6913	5.01	3.46
Zfp873	2.95	1.74
Usp44	2.48	1.66
Slc6a15	3.54	2.71
Stat5b	2.54	1.86
Gm11978	2.32	1.1
Grb10	4.33	3.38
Snap47	6.61	4.68
Aldh3a2	4.66	4.04
Ksr1	2.84	2.22
Pitpnc1	2.55	1.88
Axin2	3.53	2.88
Narf	3.21	2.57
Pisd-ps3	3.59	2.68
Pisd-ps1	3.57	2.67
Ramp3	5.05	4.32
Etaa1os	2.42	1.31
Snord95	5.58	4.79
Mir7652	5.89	4.31
Hist3h2a	2.92	2.07
Jmjd4	4.96	4.24
Zfp867	2.93	2.11
Smcr8	4.32	3.72
Natd1	5.21	4.45
Usp22	6.32	5.46
Mapk7	6.17	5.46
Ubb	9.39	8.6
Lrrc75a	3.95	3.16
Mmgt2	3.53	1.41
2410006H16Rik	8.05	6.62
Snord49a	7.21	6.28
Snord49b	7.64	6.06
Pirt	2.35	1.26
Tnfsfm13	2.49	1.75
Tnfsf12	2.4	1.57
Zfp3	3.32	2.67
Atp2a3	2.19	1.51
P2rx5	2.46	1.87
Snord42b	7.3	6.03
Tmem98	3.6	2.66
Hnf1b	2.59	1.6
Mir142b	5.55	4.35
Mir142	6.09	4.43
Gngt2	3.47	2.5
Snora21	3.88	2.61
Mir6927	8.91	8.22
Mllt6	6.35	5.66
Krt42	6.44	5.55
Gm11627	4.72	3.8
Snord104	4.65	3.51
Abca5	1.89	1.19
Rpl38	3.61	2.76
Atp5h	5.32	4.45
Sumo2	2.8	2.06
Snhg16	4.88	3.82
Snord1b	5.61	3.85
Snord1c	4.68	3.9
Mir6516	6.29	5.46
Mir6936	6.61	4.73
Rfng	5.5	4.64
Cybc1	4.41	3.82
Fn3krp	4.14	3.34
Spata7	3.74	3.02
Efcab11	2.93	2.17
Sox11	3.09	1.75
Tspan13	5.3	4.64
Gm32755	4.35	3.56
Snhg10	3.06	1.76
Snora28	6.1	4.72
Dapk1	2.96	2.03
Agtpbp1	3.45	2.25
Idi1	4.31	3.66
Hist1h3g	3.04	1.26
Hist1h2bc	2.22	1.34
Gpld1	2.04	1.37
Tfap2a	2.16	1.5
Sirt5	2.97	1.93
Zfp429	1.96	1.35
Lncenc1	7	5.9
Fst	3.02	2.39
Isl1	3.5	2.75
Emb	5.44	4.7
Otx2	4.56	3.45
Enox1	5.95	5.17
Dhrs4	2.82	2.11
Wdfy2	3.99	3.38
Dgkh	1.84	1.16
Nudt13	2.5	1.9
1810062O18Rik	4.89	4.08
Zcchc24	2.27	1.3
Snord69	7.65	6.99
Bmp4	5.76	5.08
Sall2	2.7	1.84
Zfhx2os	3.38	2.69
Mir124a-1hg	2.05	1.11
4930444M15Rik	4.13	3.36
Spry2	5.25	4.21
Mir92-1	6.76	5.46
Ctnnd2	2.61	1.83
Sntb1	2.37	1.51
Pvt1	2.19	1.07
Phf21b	2.34	1.44
Snord72	6.71	5.99
Rpl30	6.39	5.67
Gm12191	6.68	6
Polr2k	1.88	1.16
Gm33301	2.08	1.39
Aard	4.74	4.15
Ccdc166	3.66	2.94
Gpt	3.31	2.72
C030006K11Rik	3.9	2.61
Apol6	1.7	1.05
Snord43	6.61	5.52
1700029P11Rik	4.67	3.79
Ccdc134	3.75	3.03
Ttll1	3.64	2.83
Shank3	2.72	1.93
Gxylt1	3.67	3.05
Rapgef3	3.27	2.25
Snora2b	4.39	3.24
AU021063	1.95	1.08
Rarg	7.13	6.37
Hoxc12	3.67	2.86
Bbx	3.98	3.24
Sema5b	4.22	3.26
Ppm1f	6.02	5.43
Prodh	3.93	3.33
Rpl24	3.68	2.27
Robo1	2.56	1.97
Setd4	4.5	3.7
2610318N02Rik	5.46	4.77
Gsc2	2.07	1.21
Snora81	5.95	5.11
Gm15694	2.68	1.81
Fstl1	5.52	3.91
Dppa2	6.49	5.58
Dppa4	7.62	7.03
Smim11	5.8	5.2
Slc37a1	4.52	3.7
Supt3	4.26	2.88
Cfb	1.87	1.01
Nlrc4	3.38	2.31
Ldhal6b	2.56	1.07
Spaca6	3.41	2.62
Zfp944	2.94	2.17
Atp6v0c	2.7	2.07
Atp6v0c-ps2	2.8	1.73
Rab26os	3.64	2.73
Noxo1	1.75	1.14
Rps2	8.01	4.03
Mir7677	7.15	6.44
Rps10	5.84	4.89
Ppil1	7.69	6.73
Cbs	4.99	4.38
Notch3	4.17	2.84
Zfp952	2.77	2.15
Rps18	4.93	3.87
Gpsm3	3.65	2.83
Cdsn	2.21	1.32
Gabbr1	5.81	5.1
Slc29a1	9.01	8.12
Mymx	7.03	5.68
Abcc10	3.84	2.85
Zfp959	2.93	2.26
Rpl36	6.08	5.3
Tnfsf9	2.15	1.48
Snord53	5.15	3.03
Cdc42ep3	4.35	3.52
Snx24	2.3	1.4
Colec12	4.29	3.02
Zfp532	5.89	5.17
Epb41l4aos	6.19	5.43
Pcdh1	3.2	2.27
Spry4	5.46	4.82
Slc6a7	3.71	2.25
Camk2a	2.01	1.21
Cdx1	2.6	1.89
1500015A07Rik	2.65	1.62
Adrb2	2.96	2.2
Rpl17	4.1	3.25
Sall3	3.67	1.38
Pcx	3.66	2.99
Ak3	2.41	1.71
Ranbp6	3.65	2.99
Myof	6.54	5.94
Sfxn2	2.94	2.15
Rbm20	3.35	2.72
Grk5	2.26	1.65
Tigd3	2.57	1.58
Mascrna	6.21	4.84
Cdc42ep2	6.01	4.77
Tmem262	2.38	1.78
Naaladl1	1.94	1.01
Rasgrp2	7.17	6.31
Mir6991	5.98	5.09
Myrf	3.4	2.47
Fam111a	4.53	3.76
Frat1	2.43	1.69
Pkd2l1	3.25	2.39
Csf2ra	5.38	4.63
Gm6793	4.27	3.29
Ccdc3	2.23	1.08
Nudt5	6.32	5.73
Mbd5	1.62	1.02
Trim44	5.59	4.96
Plcb4	3.25	1.99
Gm13199	6.77	6.06
C8g	2.59	1.89
Snora65	8.52	7.82
Rpl35	5.07	4.26
1700057H21Rik	2.74	1.63
5330411J11Rik	2.63	1.5
Pdk1	3.83	3.08
Ttc30a1	3.93	3.24
D930015M05Rik	3.42	2.7
Fjx1	4.53	3.92
BB218582	2.17	1.27
Spata5l1	4.82	4.07
Snord57	7.2	6.17
Snord110	5.26	4.55
Spef1	2.05	1.14
Erv3	2.15	1.31
Jag1	3.17	2.2
Tcf15	6.58	5.48
Mir7003	3.5	2.34
2310001K24Rik	3.36	2.49
Gm14403	5.82	3.73
Zfp970	4.91	2.46
Gm14325	3.47	1.69
4930591A17Rik	4.17	3.41
Mir7006	6.43	5.18
Nr1h5	6.25	4.76
Tet2	4.41	3.02
Rpl22l1	4.76	4.07
Arhgef26	2.42	1.44
Mllt11	4.31	3.5
Gm16740	4.51	3.7
Adgrl2	4.84	4.21
4632415L05Rik	2.84	2.24
Nes	4.45	3.83
Tsacc	4.18	3.51
Lenep	3.62	2.64
Rps27rt	4.31	3.64
BC028528	3.24	2.51
Terc	3.74	1.76
Ppm1j	6.15	5.15
Capza1	5.13	4.35
Gstm4	4.39	3.62
Amigo1	2.04	1.35
1810037I17Rik	6.33	5.71
Snhg8	5.32	4.72
Clca3b	2.35	1.07
Snord45c	7.48	6.66
Snord45b	7.16	6.25
Ankrd6	4	3.23
Nfib	2.97	2.11
Lin28a	7.67	6.82
Hspg2	6.04	5.38
Plag1	2.05	1.26
4930528A17Rik	2.99	2.31
Ddx58	5.09	3.94
Foxd3	7.11	6.46
Snord55	7.98	6.93
A3galt2	2.74	2.1
Snhg3	7.48	6.78
Stmn1	2.86	2.05
Mir7018	7.08	5.88
Gm13034	3.96	3.15
Tnfrsf25	2.79	1.84
Agrn	7.43	6.65
Klhl17	3.84	3.09
Mir7658	6.59	5.6
Kdm2b	6.52	5.88
Zkscan1	2.41	1.79
5031425E22Rik	2.13	1.31
2700038G22Rik	3.3	2.61
Klhl7	5.14	4.53
Cnpy1	4.27	3
4930548H24Rik	5.07	4.41
Tmem129	3.53	2.92
Rpl9	5.67	5.03
Hopx	3.18	2.59
Cdkl2	3.09	2.42
Zfp605	3.3	2.7
Glt1d1	3.15	2.17
Gtf2ird2	3.64	3.03
Mospd3	6.24	5.53
Mir93	4.43	2.14
Mir25	6.2	5.38
6330418K02Rik	2.75	2.13
Gpc2	4.15	3.41
Papolb	3.96	2.91
Rbakdn	2.05	1.4
Slc25a13	6.91	3
Sdhaf3	4.13	3.21
Akr1b10	2.95	2.29
E330009J07Rik	2.06	1.46
Foxi3	4.28	3.13
1600020E01Rik	5.1	4.19
Adamts9	2.85	1.23
Rimklb	4.93	4.29
Akr1b8	4.45	3.15
Mir7670	6.35	5.52
Hotairm1	2.98	2.07
Halr1	4.09	2.28
Gadd45a	6.28	5.6
E230016M11Rik	5.36	4.65
Reg2	2.03	1.17
Ccdc142	2.94	2.3
Tlx2	2.56	1.63
Loxl3	4.06	3.38
Trh	8.26	7.48
Slc6a1	2.76	1.28
Tmem40	5.84	4.83
Snora7a	6.54	5.6
Pex26	3.25	2.5
Gpr162	2.45	1.77
H2afj	6.03	5.19
Tenm4	2.88	2.14
Grik5	2.18	1.27
Mybpc2	1.77	1.12
Lhpp	3.86	3.22
Rplp2	5.62	4.95
Mir293	7.73	6.77
Mir291a	4.52	3.84
Mir295	7.4	6.77
Cacng7	4.58	3.83
Ndufa3	6.77	6.16
Epp13	2.79	2.17
Zfp772	2.95	2.27
Zfp551	2.18	1.03
Dmpk	3.69	2.89
Six5	2.57	1.74
Gpr4	4.22	3.61
Apoc2	5.06	4.3
Gm44805	5.39	4.67
Rps19	6.97	6.07
Zfp526	3.31	2.71
Cyp2b23	2.38	1.55
Zfp420	1.99	1.1
Upk1a	4.27	3.46
1600014C10Rik	1.85	1.25
Snord88a	5.39	3.94
Snord33	8.37	7.78
Snord35a	7.25	6.41
0610005C13Rik	3.73	3.11
Snord64	6.04	5.3
Mkrn3	3.13	2.21
Coa4	4.3	3.64
Il18bp	2.6	1.03
Snora3	6.55	5.85
Calca	3.66	2.47
Rps13	4.92	4.06
Rps15a	2.96	2.34
B230311B06Rik	3.04	2.28
Nupr1	5.15	4.31
Coro1a	2.31	1.73
Slx1b	3.8	3.1
2021-09-01	9.92	9.34
Gm4532	6.19	5.32
E430018J23Rik	2.45	1.46
1700008J07Rik	2.5	1.7
9130023H24Rik	2.28	1.64
Mir3103	6.05	5.34
Lmntd2	2.9	2.25
Mrpl23	2.46	1.27
Ascl2	4.33	3.45
Snx25	2.03	1.4
Efnb2	3.28	2.59
Tenm3	2.54	1.93
Vegfc	5.03	4.29
Elmod2	2.23	1.62
Bbs2	4.35	3.55
Sox1	2.65	1.47
Gm16159	4.92	4.21
Star	2.27	1.66
Dusp4	6.82	6.2
Apela	7.51	5.96
Gmip	2.84	2.12
Tssk6	3.99	3.32
4930522P08Rik	4.04	3.19
2010320M18Rik	4.86	4.25
Insl3	4.56	3.75
Pou4f2	3.45	2.77
Scoc	2.51	1.92
Exoc3l	6.92	5.97
Gm5914	2.79	2.09
Lcat	2.03	1.28
Gm1943	5.37	4.64
Adat1	4.34	3.74
Mthfs	3.57	2.71
Smco4	3.04	2.34
Plppr2	1.95	1.33
Mir7084	8.8	8.2
Zfp810	2.61	1.87
Jam3	6.07	4.68
Esam	2.84	1.72
1700110K17Rik	2.87	1.43
Nectin1	3.22	2.37
Atp5l	3	1.66
Cd3g	2.88	2.23
Mir6244	3.86	3.26
Crabp1	4.87	3.93
Stoml1	6.06	5.44
Parp16	3.05	2.42
Snhg5	7.23	6.43
Trf	3.79	3.16
Rpl29	2.03	1.43
Mir711	5	3.9
Mir8107	4.34	3.52
Lrrc2	3.58	2.73
Msn	7.56	6.97
Firre	3.93	3.03
Gpc3	3.72	2.76
Fhl1	5.82	5.18
Pdzd4	5.39	4.66
Phf6	5.98	5.33
Sox3	3.37	2.33
Mir7646	6.96	6.12
Tex13b	6.05	5.43
Mir3113	4.94	4.25
Mageh1	4.21	3.38
Ap1s2	3.37	2.75
Prps2	4.62	3.65

## Sheet: Down in 12h-EpiLCs (n=517)
Table S4: Upregulated and downregulated expression genes in Cnot8 KO ESCs and EpiLCs
Gene	WT-12h	Cnot8 KO-12h
Spta1	4.18	2.39
Etnk2	2.52	1.71
Jph1	2.04	1.03
Vwa3b	4.05	3.34
Adam23	5.82	5.13
Pam	2.76	1.85
Dusp27	6.83	5.95
Susd4	5.39	4.61
Mybl1	3.27	2.54
Mir6898	6.76	6.13
Cox5b	5.2	4.52
Snord89	4.71	2.92
Stat1	2.6	1.9
Fzd7	6.4	5.8
Snora41	6.2	5.48
Fzd5	4.74	4.06
Rpl37a	6.18	5.16
Slc11a1	3.86	2.48
Catip	3.52	1.6
Cdk5r2	4.77	4.09
Platr5	3.36	1.52
Gbx2	6.85	6.19
Hes6	5.28	4.55
D2hgdh	3.49	2.79
Inhbb	1.72	1.04
Gm19705	4.78	4.17
Npl	2.85	2.18
Gpa33	6.29	5.49
Mgst3	4.26	3.56
Tstd1	4.77	2.84
Arhgap30	4.22	3.52
Alyref2	2.56	1.62
Zbtb18	3.15	2.42
Cox20	7.57	6.94
Srp9	2.81	2.07
D1Pas1	5.39	4.33
Nsl1	5.32	4.68
Enpp3	5.53	4.69
Rnf217	1.74	1.13
Rassf3	4.34	3.51
Lrig3	3.96	3.36
Rmnd1	3.56	2.97
Soga3	3.85	2.3
Marcks	5.2	4.59
Gstt2	3.43	2.51
Gm5134	2.6	1.92
Ybey	2.82	2.14
Mir6910	5.6	4.77
Mir1982	6.9	6.04
Tle6	2.49	1.73
Usp44	2.79	1.97
Phlda1	5.18	4.58
Irak3	3.57	2.95
Mir677	5.06	4.01
Mir6914	6.22	5.05
Mir6916	8.18	7.59
Ntn1	3.73	3.09
Camk2b	3.32	2.11
Grb10	4.26	2.99
Snap47	7.09	5.06
Aldh3a2	4.72	3.99
Arhgap44	4.09	3.44
Pitpnc1	3.67	2.35
Axin2	3.85	3.2
Pisd-ps3	3.5	2.42
Pisd-ps1	3.49	2.44
Snhg15	5.7	5.09
Sec61g	2.06	1.13
Snord95	5.2	4.38
Snord96a	9.68	9.02
Zfp867	2.93	2.21
Usp22	6.31	5.36
Mapk7	6.27	5.41
Mmgt2	3.44	2
2410006H16Rik	8.03	7.12
Snord49b	7.55	6.52
Pirt	2.41	1.71
Mir3062	8.8	8.04
Tnfsf13	3.47	2.49
Tnfsfm13	3.51	2.8
Snord91a	5.02	4.03
Snord42b	6.74	5.84
Tmem98	4.12	3.23
Gm525	3.16	2.02
Dgkeos	4.12	3.14
Mbtd1	5.39	4.79
Gngt2	3.23	2.03
Mir196a-1	6.48	5.8
Mllt6	6.15	5.54
Gm11627	4.56	3.69
Kpna2	3.56	2.3
Exoc7	4.79	4.2
Snhg16	5.2	4.14
Snord1b	5.94	4.79
Snord1a	7.26	6.56
Mir6516	6.24	5.08
Bahcc1	4.32	3.69
Gps1	5.31	4.66
Rfng	5.84	4.68
Slc16a3	6.6	5.3
Cybc1	4.11	3.44
Slc38a6	2.28	1.51
Grhl1	2.62	1.44
Pxdn	3.35	2.61
Galc	1.92	1.1
Dnmt3a	6.12	5.23
Efr3b	1.86	1.05
Ttc32	3.34	2.57
Sox11	2.98	1.42
6430411K18Rik	2.39	1.42
Akr1c13	1.86	1.12
Dapk1	4.61	4
Iqgap2	2.26	1.15
Mtr	5.31	4.67
4930586N03Rik	3.72	3.09
Gfod1	1.89	1
Agtpbp1	3.7	2.52
Ssbp2	2.41	1.63
Pik3r1	2.88	2.27
Gm10336	3.95	3.28
Mir1896	7.27	6.57
Hist1h3e	2.25	1.49
Sycp2l	1.67	1.05
Edn1	1.82	1.23
Sirt5	3.02	2.18
Gadd45g	4.68	3.5
Gas1	2.41	1.79
Zfp367	4.41	3.66
Zfp273	1.68	1.05
Lncenc1	7.29	6.37
Plk2	4.61	3.88
Ccno	2.86	2.02
Isl1	3.28	2.49
Emb	6.76	6.16
Otx2	5.33	4.69
Zfhx2	4.25	3.65
Nudt13	2.22	1.44
Zcchc24	2.63	1.16
Tmem253	3.47	2.22
Sall2	3.39	2.77
Zfhx2os	3.56	2.54
Mir124a-1hg	1.71	1.01
Nuggc	2.72	1.93
Lpar6	3.73	2.69
Snora31	6.9	6.08
Commd6	4.75	4.15
Mir5130	4.37	1.38
Mir20a	3.16	1.84
Mir17hg	6.07	5.41
2610035F20Rik	4.3	3.69
Slc1a3	2.42	1.73
Trio	2.76	2.15
Lrp12	3.77	3.17
Pvt1	2.41	1.5
Trappc9	3.65	2.91
Phf21b	2.74	1.72
Trmu	2.14	1.46
Atp5g2	4.33	3.74
Lmbrd2	3.52	2.82
Rpl30	6.48	5.74
Gm12191	6.72	6.02
Gm16136	3.07	2.13
Aard	5.14	4.52
Ccdc166	3.44	2.5
Gpt	3.29	2.67
Rpl3	6.27	5.53
Snord43	6.47	5.26
Hdac10	2.32	1.73
Shank3	2.75	2.15
Snora34	5.88	4.25
Snora2b	3.81	2.55
Mir1291	5.79	4.49
9330020H09Rik	2.75	1.99
Sema5b	3.51	2.38
Prodh	4.36	3.32
Vps8	3.62	3.03
Rpl24	3.72	2.61
Robo1	2.56	1.79
Usp25	2.06	1.16
Ifitm7	5.37	4.74
2610318N02Rik	6.06	5.37
1300002E11Rik	2.4	1.44
Snord2	8.66	7.51
Snora81	6.31	5.45
Gm15694	2.28	1.58
1700007L15Rik	3.73	2.96
Fstl1	6.92	5.55
Cd80	2.78	2.07
D16Ertd472e	3.92	3.23
A630089N07Rik	3.23	2.4
B230307C23Rik	2.81	2.04
Slc37a1	4.71	4.05
Supt3	5.02	3.59
Man2a1	4.5	3.64
Pde9a	4.06	2.73
Cfb	2.1	1.44
Atat1	3.78	3.06
Pot1b	2.58	1.63
Nlrc4	3.4	2.55
Sult6b1	4.68	4.06
2700099C18Rik	4.72	3.99
Ldhal6b	2.63	1.31
Rgmb	3.01	2.32
Spaca6	2.37	1.48
Zfp760	3.11	2.48
Zfp40	1.71	1.09
Mmp25	3.36	2.24
Noxo1	2.04	1.38
Rps2	7.87	3.95
Eme2	3.49	2.88
Zfp523	3.96	3.33
Ppil1	7.89	7.18
Cbs	5.62	4.82
Notch3	4.55	2.79
Rps18	5.11	4.25
Rnf5	6.71	5.95
1110038B12Rik	7.02	6.37
LOC547349	3.17	2.51
Crisp1	3.92	3.01
Mymx	7.03	6.32
Abcc10	4.11	2.66
2310039H08Rik	4.35	3.32
Mrps10	2.52	1.74
Rpl36	6.68	5.33
Tnfsf9	1.86	1.08
Khsrp	7.26	6.64
Slc25a23	3.88	3.26
Gm1976	3.14	2.26
2610044O15Rik8	3.13	2.45
Snx24	3.89	3.07
Colec12	4.81	3.92
Celf4	3.06	2.15
Apbb3	4.58	3.97
Nr3c1	2.35	1.43
2020-03-03	2.48	1.42
Spink10	2.66	1.36
Tcf4	4.11	3.41
Mir12191	4.59	3.92
Mir1949	7.33	5.53
Snhg4	6.45	5.75
Mir6981	2.11	1.25
Ccdc112	3.88	3.26
Slc6a7	3.06	1.4
1500015A07Rik	2.44	1.76
Mir7219	4.48	2.59
Rpl17	4.34	3.15
Sall3	3.44	1.71
Pcx	4.21	3.51
Ranbp6	3.63	2.63
Gpam	3.4	2.67
Grk5	2.57	1.67
Gstp2	6.98	5.26
Gstp1	8.44	7.83
Ctsf	4.35	3.76
Malat1	6.43	5.83
Cdc42ep2	5.63	4.63
Gm550	2.6	1.93
Rasgrp2	7.63	6.94
5730408K05Rik	4.96	4.14
Mir5136	6.62	6.02
Myrf	5.71	4.91
Tkfc	4.96	3.98
Fam111a	4.89	4.12
Mir8092	3.71	1.91
Pkd2l1	3.48	2.58
Csf2ra	5.09	4.33
Gm6793	3.84	2.68
Optn	3.1	2.16
Ccdc3	3.09	1.98
A930004D18Rik	4.28	3.62
Cfap157	2.74	2.09
Nr6a1	4.17	3.42
Accsl	4.38	3.29
Wt1	2.24	1.04
Meis2	1.98	1.06
Dnajc17	3.07	2.45
Plcb4	3.84	2.74
Tasp1	2.78	2.08
Pax1	2.19	1.13
Snhg11	2.3	1.24
Nrarp	2.29	1.67
Snora17	6.19	5.05
Rpl35	4.91	3.89
Rprm	3.09	2.18
5330411J11Rik	2.34	1.4
Ttc30a1	3.76	3.16
Fjx1	4.04	3.28
Platr14	6.61	6
BB218582	3.76	2.87
Pla2g4b	2.24	1.6
Shf	3.52	2.72
Snord110	5.58	3.78
Spef1	2.29	1.16
Jag1	2.67	1.46
Snord17	3.86	1
Tcf15	7.42	6.72
Snhg17	4.67	4.07
Gm14393	2.75	1.57
Gm14403	5.71	3.38
Zfp970	4.72	2.54
Gm14325	3.5	1.63
Mir3091	8.36	7.56
Lime1	5.05	4.42
Mir7006	7	6.1
Uckl1os	2.79	2.19
Nr1h5	6.96	5.11
Tet2	4.26	2.88
Rpl22l1	4.77	3.93
Mbnl1	2.09	1.48
Arhgef26	3.16	2.3
Sort1	2.04	1.3
Ppp3ca	3.81	3.21
Ddah1	6.1	5.51
Adgrl2	5.1	4.39
4632415L05Rik	2.49	1.75
Ccdc39	2.23	1.46
2400006E01Rik	3.52	2.88
Rnu73b	6.25	4.79
Tsacc	4.72	4.08
Lenep	3.5	2.9
Gabpb2	4.41	3.75
Polr3gl	2.84	2.07
Ppm1j	5.78	4.94
Slc16a4	2.48	1.8
Taf13	5.27	4.46
Mir7657	7.43	6.5
Rpl34	3.54	2.74
Lef1	3.35	2.14
Lmo4	4.8	4.09
Clca3b	2.2	1.37
Gng5	2.86	2.14
Snord45c	7.46	6.45
Mir186	3.46	2.62
Man1c1	2.8	2.14
Dab1	2.64	1.33
Chd7	3.95	3.32
Nfib	2.52	1.43
Pm20d2	1.97	1.31
Cntfr	4.83	4.07
Glipr2	5.95	5.23
Zfp189	2.45	1.71
Dmrtb1	2.36	1.06
Snord55	8.05	7.41
Ndufs5	4.06	3.13
9930104L06Rik	3.86	2.91
A3galt2	3.4	2.79
Mir7016	7.73	7.1
Snora16a	6.22	4.82
Snhg3	7.86	6.99
Stmn1	3.37	2.34
E2f2	3.2	2.22
Id3	6.43	5.68
Iffo2	2.79	2.16
Mir7021	7	6.33
Dffb	4.25	3.58
Agrn	7.58	6.83
Klhl17	3.69	2.94
Mir7658	6.62	5.65
Evc2	2.89	1.61
Ift172	4.47	3.82
Zkscan1	2.4	1.64
Mterf1a	3.22	2.54
2700038G22Rik	3.08	2.37
Cnpy1	4.66	3.58
Fndc4	1.93	1.21
Rpl9	5.69	4.74
Guf1	3.29	2.51
Snora26	6.99	5.82
Dancr	5.77	4.49
5430416N02Rik	5.02	4.25
D930016D06Rik	3.02	2.13
Zfp605	3.67	2.98
Cmklr1	2.88	2.22
Tchp	4.36	3.69
Glt1d1	3.55	2.85
Mospd3	6.26	5.49
Gpc2	4.12	3.44
Mir7037	8.24	7.56
Papolb	3.44	2.5
Rasl11a	1.92	1.13
Aass	4.02	2.56
Ccdc136	4.12	3.42
Ankrd26	3.34	2.67
Slc25a13	6.99	2.69
Sdhaf3	4.24	2.91
Umad1	1.84	1.15
Ica1	2.37	1.36
E330009J07Rik	2.57	1.57
Foxi3	5.73	5.03
Smyd1	4.6	3.99
Tia1	4.51	3.82
Adamts9	3.19	1.92
Foxp1	3.54	2.49
Rimklb	5.23	4.48
Dera	5.35	4.75
Ccdc91	2.96	2.31
Akr1b8	5.05	4.14
Gm6644	4.65	3.7
Akr1b3	4.59	3.65
Zfp862-ps	4.64	3.92
Zfp467	2.56	1.78
Halr1	4.92	3.85
Hotairm2	2.77	2.15
0610030E20Rik	3.44	2.66
Elmod3	2.8	1.45
Tlx2	2.5	1.67
Snrpg	4.43	3.58
Slc6a1	4.7	3.61
Tmem40	5.7	5.06
Snora7a	7.22	6.22
Rad52	4.54	3.93
Mfap5	2.26	1.6
Gapdh	4.63	3.93
H2afj	5.72	5.09
Gm6654	3.65	2.33
Tenm4	2.72	1.69
Mybpc2	2.66	1.54
Sh3gl3	4.68	4.04
Zscan18	3.09	2.32
Dmpk	3.57	2.9
Six5	2.53	1.88
Irgq	3.37	2.71
Rps19	6.97	6.22
Megf8	4.5	3.85
Prr19	2.95	2.09
Cyp2b23	2.73	1.94
Mir3101	5.28	3.64
Eid2b	3.37	2.45
AF357399	5.96	4.43
Rps16	3.85	3.12
Clip3	3	2.17
Hspb6	1.9	1.08
Pop4	5.89	5.07
Zfp977	4.47	3.81
Mir7051	4.77	4.16
2410002F23Rik	7.38	6.75
Snord88a	4.26	3.18
Snord88c	5.6	4.74
Kcnc3	3.02	2.42
Snord35b	6.13	5.54
Snord35a	7.16	6.35
Snord32a	7.87	6.92
0610005C13Rik	4.01	3.33
2900076A07Rik	3.14	2.2
Il18bp	2.2	1.61
Calca	4.01	2.77
Rps15a	3.47	2.87
Nupr1	4.55	3.87
Gm4532	5.61	5.03
Zfp747	3.46	2.76
E430018J23Rik	2.09	1.2
Tmem265	4.54	3.89
1700008J07Rik	2.65	1.89
9130023H24Rik	1.8	1.08
Mir7061	3.53	1.99
Lrrc56	2.87	2.24
Snora52	6.21	5.34
Ascl2	4.76	4.15
Cdkn1c	4.83	4.01
LTO1	4.84	4.18
Tenm3	2.7	1.73
Zfp827	2.28	1.52
Prkaca	6.62	6.03
Bbs2	4.41	3.67
Sox1	3.1	1.69
Ankrd37	2.45	1.79
Apela	7.17	6.55
Yjefn3	3.67	2.95
2010320M18Rik	5.14	4.39
Ccdc194	3.69	1.99
Mt3	3.43	2.79
Atxn1l	3.17	2.57
Adat1	4.64	3.96
Mir7079	6.08	5.46
Vps9d1	3.56	2.91
Mthfs	4.15	3.49
Nrgn	2.95	2.06
Pomgnt2	2.97	2.2
Gm25500	5.38	4.2
Zfp846	2.85	2.25
Rab3d	2.82	1.57
Zfp653	3.98	3.28
Jam3	6.05	4.84
Aplp2	7.78	7.19
Ddx25	2.69	1.81
Vsig2	3.11	2.18
Olfr985	2.81	1.44
Atp5l	2.74	2.02
Tex12	2.55	1.94
Mir6385	5.72	5.06
Coro2b	4.49	3.88
2300009A05Rik	4.07	3.39
Igdcc4	1.81	1.11
Nedd4	9.16	8.53
Lca5	2.47	1.84
Snhg5	7.67	6.99
4930422M22Rik	3.53	2.9
Trf	5	3.91
Glyctk	2.2	1.49
Mir135a-1	3.76	2.6
Hemk1	3.92	3.33
3000002C10Rik	2.1	1.4
Lrrc2	4.12	3.4
Epm2aip1	4.05	3.45
Tsix	3.64	3.02
Firre	3.13	2.37
Pdzd4	5.94	5.34
Was	4.16	3.42
5730405O15Rik	1.76	1.08
Snora69	4.75	3.43
Mir363	4.52	2.99
Sox3	4.79	3.73
Mir7091	4.37	3.38
Rpl36a	5.39	4.66
Tex13b	6.07	5.36
Spin2c	3.15	2.55
Prps2	5.45	4.56

## Sheet: Down in 24h-EpiLCs (n=430)
Table S4: Upregulated and downregulated expression genes in Cnot8 KO ESCs and EpiLCs
Gene	WT-24h	Cnot8 KO-24h
Spta1	5.16	3.71
Jph1	3.39	2.41
Aff3	1.99	1.4
Ogfrl1	3.24	2.42
Fam135a	3.13	2.35
Ankrd23	1.66	1.05
1700019D03Rik	5.06	4.33
Pgap1	4	3.41
Rpl37a	6.16	5.37
Slc11a1	3.14	2.44
Catip	3.13	2.03
Cdk5r2	5.88	4.98
Snora75	5.88	5.23
Efhd1	2.58	1.89
Arl4c	5.54	4.79
Platr5	3.47	1.48
Hes6	7.63	7
Dusp28	3.44	2.82
Gm19705	5.41	4.71
Gpa33	5.71	5.12
Tstd1	5.82	4.43
Cox20	7.09	6.47
Lyplal1	4.53	3.9
D1Pas1	5.28	4.22
Sertad4	2.71	1.63
L3mbtl3	3.36	2.51
Rnf217	2.41	1.27
Tmcc3	2.73	2.03
Cep290	1.92	1.07
Hmga2	2.41	1.6
Rassf3	4.89	4.26
Slc35d3	4.77	3.02
Myb	4.52	3.67
Soga3	2.85	2.21
Mfsd4b4	2.21	1.25
Lin28b	3.09	1.93
Gstt2	5.29	4.17
Mif	7.81	6.82
Gstt1	3.03	2.07
Cstb	7.95	7.31
Pcsk4	2.09	1.39
Zfp938	2.45	1.53
Eid3	2.83	2.1
Usp44	3.33	2.71
Grb10	4.17	3.22
Snap47	7.03	5.74
Pitpnc1	3.82	3.09
Pisd-ps3	3.96	3.37
Pisd-ps1	3.96	3.37
Snora5c	6.34	5.48
Npm1	8.88	8.28
Zfp354c	2.71	2.03
Hist3h2a	2.86	2.14
Natd1	5.22	4.53
Usp22	6.49	5.71
Ubb	9.88	8.78
Mmgt2	2.58	1.08
2410006H16Rik	8.46	7.32
Snord49a	8.35	7.69
Snord49b	7.96	6.98
2810408A11Rik	1.81	1.07
Mir7115	5.98	5.14
Snord42b	8.09	7.27
5730455P16Rik	3.26	2.63
Tmem98	3.92	3.1
AA465934	3.55	2.96
Car4	5.97	4.95
Mbtd1	5.98	5.09
Kpna2	3.55	2.61
Sumo2	3.04	2.03
Snord1c	5.82	5.23
Bahcc1	4.53	3.65
Rfng	6.03	5.16
Slc16a3	9.22	8.17
Hexdc	3.99	3.39
Vrtn	5.87	4.42
Sptb	3.11	2.13
Rian	5.74	5.13
Rapgef5	3.13	2.35
Dnmt3a	8.3	7.3
Pomc	2.54	1.94
Sox11	3.53	1.94
Rps7	5.8	5.16
G2e3	5.42	4.69
9330151L19Rik	2.2	1.39
AI463170	2.66	1.74
Scarna13	2.49	1.37
Snhg10	3.07	2.3
Meg3	5.19	4.34
6430411K18Rik	2.61	1.68
Mir3072	3.88	3.24
Iqgap2	1.97	1.24
4930586N03Rik	2.84	2.16
Srd5a1	2.81	2.19
Hist1h3h	2.65	1.76
Hist1h2ai	2.11	1.22
Hist1h2bk	3.06	2.06
Hist1h2af	2.05	1.44
Hist1h2ae	3.05	1.6
Hist1h3e	2.75	1.75
Hist1h4d	2.47	1.76
Hist1h1a	1.93	1.14
Gadd45g	7.48	5.85
Mir7-1	4.68	4.07
Gm7762	2.83	2.04
Nsa2	4.08	3.38
Ccno	4.8	3.59
Adk	6.56	5.92
Otx2	6.41	5.59
Stab1	2.56	1.68
Tasor	5.49	4.9
Nt5dc2	8.22	7.44
Cgrrf1	2.2	1.42
Sall2	5.35	4.33
Nuggc	2.86	2.11
Lpar6	1.87	1.11
Snora31	7.61	6.47
Tpt1	5.88	5.26
Tnfsf11	3.46	2.6
Pou4f1	1.61	1.02
Mir17hg	6.22	5.61
Timm8a2	3.14	2.2
2610035F20Rik	5.52	4.71
Zic2	6.96	6.33
Trio	4.72	3.54
Sdc2	4.55	3.84
Grhl2	5.92	5.27
Dmc1	2.48	1.75
Gm10863	3.62	3.02
Trmu	2.79	2.06
Kif21a	3.28	1.98
Selenop	3.07	2.41
Sub1	7.43	6.84
Rpl30	6.76	6.16
Gm12191	6.94	6.34
Gm16136	3.98	2.8
Cthrc1	5.34	4.66
Gm33301	1.98	1.39
Enpp2	4.02	1.33
Lratd2	2.49	1.86
C030006K11Rik	4.11	3.47
Nptxr	4.6	3.74
Syce3	1.94	1.14
Pphln1	5.3	4.47
Mir6960	4.43	3.65
Prodh	4.88	4.27
Fam162a	7.63	6.97
Ccdc191	2.48	1.76
Rpl24	3.69	3.06
Usp25	2.07	1.37
Gm15694	3.03	2.43
Lmln	2.66	1.81
Smim11	6.22	5.59
A630089N07Rik	2.5	1.83
Supt3	5.31	3.65
Tcte2	3.59	2.74
Cfb	1.81	1.1
Sult6b1	4.82	3.82
Snora20	2.96	1.79
Dll1	4.2	3.24
Zfp760	3.06	2.4
Zfp945	2.28	1.68
Zfp213	3.62	2.86
6330415G19Rik	2.29	1.54
Mmp25	4.87	3.85
Prss41	2.18	1.54
Rab26os	4.76	3.71
Rps2	8.51	4.29
Hmga1	10.04	9.41
Hmga1b	10.39	9.76
Rps10	5.77	5.16
Ubash3a	1.83	1.15
Rps28	5.19	4.53
Smim40	5.76	4.91
Rnf5	6.22	5.28
Crisp1	4.28	2.88
Glyatl3	2.41	1.38
Abcc10	4.15	2.95
Rpl36	6.98	6.4
2610044O15Rik8	3.3	2.64
Slc23a1	3.28	2.68
Zfp608	2.16	1.02
Spink10	3.08	1.22
Tcf4	3.74	2.96
Mir1949	7.36	6.65
Prob1	4.19	3.25
Pcdh1	5.37	4.17
Gm19774	3.68	2.98
1500015A07Rik	2.91	2.08
Cpn1	2.77	2.17
Ranbp6	2.91	2.19
Ttc9c	5.81	5.07
5730408K05Rik	5.96	5.31
Mir5136	8.09	7.45
Fam111a	5.28	4.35
Cntf	2.19	1.34
Lipo3	1.75	1.12
Mir8092	4.57	3.9
Csf2ra	4.22	3.23
Gm6793	3.99	3.2
Ttc21b	2.77	1.99
Optn	5.68	4.49
A930004D18Rik	3.81	2.9
Nr6a1	4.57	3.86
B230118H07Rik	4.07	3.47
Ccdc73	1.77	1.12
Wt1	4.6	3.01
Frmd5	2.45	1.55
Plcb4	3.59	2.73
Snhg11	3.9	3.12
Hacd1	3.48	2.81
Gm17762	2.54	1.83
Snora43	6.58	5.96
Snhg7	6.25	5.64
Cyct	5.27	4.57
Mdk	7.73	7.08
Platr14	7.19	6.46
Serinc4	4.36	3.72
Snord57	7.1	6.35
Insm1	2.89	1.73
Top1	6.38	5.75
Mir7003	5.92	5.29
Wfdc15a	3.21	2.63
Gm14393	1.99	1.4
Gm14295	2.07	1.04
Gm14403	5.04	2.4
Zfp970	4.54	1.82
Gm14322	2.89	1.89
Gm14325	3.24	1.13
Rbbp8nl	3.51	2.67
Lime1	5.6	4.94
Nr1h5	7.5	5.73
Rpl22l1	4.91	3.79
Smc4	6.37	5.77
Sycp1	3.03	1.83
Wdr47	3.71	3.12
Sort1	3.18	2.39
Zgrf1	3.9	3.21
Elovl6	6.02	5.42
Ppp3ca	3.64	2.61
4632415L05Rik	2.52	1.75
Sclt1	2.4	1.63
Mnd1	4.03	3.24
Crct1	2.71	1.14
Mir7013	3.13	2.21
Slc16a4	2.1	1.5
Taf13	5.42	3.92
Snhg8	6.53	5.91
Mir302d	4.01	2.11
Mir302c	3.65	2.6
Mir302b	3.92	2.96
LOC110008574	7.63	6.91
Mir367	4.37	1.68
Gm35986	2.48	1.61
Rpl34-ps1	5.78	4.91
Rpl34	5.2	4.29
Lef1	6.05	5.32
Lmo4	5.35	4.56
Odf2l	2.89	2
Dab1	2.65	1.53
Pla2g5	2.89	1.76
Mpdz	2.57	1.67
Zfp600	5.04	4.37
Ttpa	3.56	2.83
Pm20d2	3.16	2.09
Txn1	9.79	9.16
Tusc1	2.22	1.04
9530080O11Rik	3	2.19
Efcab7	2.35	1.69
Snord55	8.09	7.48
Ndufs5	3.66	3.03
Tmem54	4.62	3.08
Stmn1	4.63	3.46
Selenon	1.73	1.03
Smarca5-ps	3.35	2.6
Zfp981	3.12	2.25
Gm13034	2.88	2.25
Rps19-ps3	1.87	1.25
Mir7658	6.53	5.85
Mterf1b	2.62	1.56
Evc2	3.63	2.74
Akap9	3.05	2.43
Sema3e	2.62	1.7
Fgf5	5.63	3.97
Ccdc18	2.73	2.1
Zkscan1	2.34	1.7
Stard13	1.79	1.06
2700038G22Rik	3.66	3.06
Cnpy1	3.76	2.87
Fndc4	3.26	2.62
4930548H24Rik	5.67	4.73
Mrpl33	6.93	6.25
Evc	3.69	2.41
Msx1	3.13	2.2
Msx1os	2.37	1.41
Guf1	2.91	2.04
Cox7b2	3.21	2.61
Dancr	6.01	5.12
5430416N02Rik	5.88	5.08
Rad9b	2.75	1.88
A930024E05Rik	2.54	1.9
Glt1d1	4.84	4.14
Gtf2ird2	3.26	2.63
Mospd3	6.66	5.76
Stag3	4.86	4.27
Papolb	2.72	1.89
Pomp	9.04	8.44
Aass	4	2.12
Slc25a13	6.47	2.83
Braf	4.46	3.74
Foxi3	6.12	5.46
Smyd1	4.99	4.26
Fgd5	2	1.28
Dera	5.6	4.78
Cpa2	3.29	2.57
Akr1b8	5.48	4.23
Gm6644	5.25	4.61
Akr1b3	5.2	4.56
Mir7670	5.34	4.56
Epha1	3.22	2.61
Halr1	4.62	2.5
Lsm5	3.96	3.34
Gadd45a	6.39	5.78
E230016M11Rik	5.29	4.66
C87436	2.98	2.36
2310040G24Rik	3.53	2.92
2610306M01Rik	2.3	1.49
Tmem40	6.21	5.33
Mfap5	3.27	2.55
Smim10l1	3.41	2.5
Gm6654	3.18	2.48
Hipk4	2.02	1.21
Chrna7	2.5	1.84
Pde3b	2.09	1.5
Gas2	2.91	2.27
Plekha1	7.35	6.57
Lhpp	5.3	4.16
Fank1	1.85	1.25
Tcerg1l	2.45	1.62
Zfp579	2.46	1.88
Zik1	2.96	2.29
Zfp606	2.18	1.57
Hif3a	2.32	1.71
Ppm1n	3.21	2.6
Apoc2	6.37	5.67
Gm44805	6.69	6.01
Lypd10	2.34	1.32
Rps19	7.98	7.02
Mir3101	5.83	5.12
Mir1191	4.75	3.69
Dll3	3.96	3.27
Gapdhs	2.13	1.23
Pop4	5.53	4.85
Snord88c	6.16	5.49
Ftl1	11.88	11.21
Svip	2.97	2.14
Mkrn3	3.1	2.23
Rps17	6.58	5.78
2900076A07Rik	3.24	2.47
Calca	5.07	4.21
Nupr1	5.17	4.38
Slx1b	4.49	3.83
Asphd1	2.14	1.36
Mir7061	5.12	3.99
Cdkn1c	5.78	5.06
Fgf15	5.13	3.93
Fgf4	8.22	7.62
Casp3	6.55	5.91
Tenm3	2.88	2.27
Plcg2	6.26	5.27
Sox1	2.97	1.52
Dusp4	7.09	6.41
Pdlim3	1.84	1.1
Neil3	2.84	2.17
Apela	6.29	5.31
Zfp930	3.88	3.19
4930522P08Rik	3.97	2.87
Slc5a5	3.37	2.77
Ccdc194	4.31	2.7
Pgls	6.66	6.05
Bst2	8.25	7.62
Mast1	3.72	3.08
Gm38426	5.44	4.57
Irx3	2.21	1.31
Mt3	6.45	5.1
Ctrl	2.07	1.16
Gm1943	5.27	4.65
Rnf166	3.56	2.73
Snord68	7.44	6.83
Cep126	1.91	1.22
Smco4	5.24	4.49
Zfp810	2.08	1.31
Jam3	5.63	5
Aplp2	7.84	7.18
Ddx25	2.54	1.89
Snord14c	4.9	4.23
Nedd4	9.29	8.49
Snhg5	7.45	6.76
1700065D16Rik	2.78	1.84
Nme9	1.83	1.24
Lsmem2	2.96	2.19
Mir711	1.91	1.27
Tma7	6.34	5.69
Lrrc2	4.03	3.41
Tsix	2.97	2.15
Hdac8	2.2	1.38
Msn	6.99	6.34
Gpc3	4.1	3.26
Atp11c	2.61	1.97
Pdzd4	7.08	6.43
Nxt2	4.14	3.44
Acsl4	5.36	4.67
Ammecr1	3.1	2.27
Pim2	8.09	6.91
Rbm3	5.62	4.96
Was	4.02	3.37
Dynlt3	3.27	2.64
Mir363	6.49	4.78
Mir92-2	5.81	4.25
Rtl8a	2.38	1.63
Map7d3	4.44	2.62
Sox3	6.28	4.74
Uprt	2.01	1.3
Gm14853	2.87	2.28
Hmgn5	3.56	2.86
Rpl36a	6	5.15
Tmsb15b2	2.18	1.56
Tex13b	6.01	5.32
Ap1s2	2.95	2.32
Prps2	6.14	5.17

## Sheet: Down in 48h-EpiLCs (n=936)
Table S4: Upregulated and downregulated expression genes in Cnot8 KO ESCs and EpiLCs
Gene	WT-48h	Cnot8 KO-48h
Jph1	4.09	3.19
Aff3	3.48	2.75
Chst10	2.02	1.16
Nemp2	4.17	3.35
Pla2g4a	2.19	1.36
Xpr1	3.27	2.62
Tdrd5	4.32	3.71
Mael	6.27	5.54
Akt3	3.68	2.75
Mark1	2.32	1.63
Fam135a	4.09	3.5
Bag2	2.51	1.88
Sema4c	4.02	3.28
Ankrd23	2.65	1.48
Ecrg4	2.12	1.38
1700019D03Rik	5.5	4.83
Fzd7	7.16	6.48
Cyp27a1	3.33	2.74
Speg	2.92	2.14
A630001G21Rik	1.69	1.02
Arl4c	6.74	5.72
Erfe	3.77	3.09
Gpc1	5.51	4.49
Kif1a	4.18	1.88
Tmcc2	2.5	1.48
Tmem81	2.95	2.23
Shisa4	3.42	2.75
Inava	4.33	3.29
2310009B15Rik	4.35	3.13
Soat1	5.11	4.46
Pogk	2.13	1.31
Tada1	3.89	3.17
Hsd17b7	3.74	3.14
Tomm40l	5.28	4.64
C130074G19Rik	3.02	2.13
Lyplal1	5.16	4.31
Vash2	4.1	3.4
Sertad4	4.06	2.9
Slc16a10	2.95	2.33
Stxbp5	2.5	1.79
Aig1	3.18	2.1
Map3k5	3.67	3.06
L3mbtl3	2.6	1.98
Rnf217	3.33	2.2
Man1a	1.81	1.15
Msl3l2	3.02	2.35
Tbc1d32	1.75	1.01
Lrrc20	3.12	2.25
Ddt	8.12	7.45
Gucd1	3.88	3.27
Adarb1	3.23	2.51
Chst11	2.84	1.98
Tmcc3	3.59	2.95
Thap2	2.12	1.51
Hmga2	3.21	2.12
Slc26a10	3.03	2.07
Lrp1	3.57	2.79
Slc35d3	5.48	3.5
Soga3	3.2	1.72
Marcks	6.22	5.25
Fam229b	2.6	2.01
Lin28b	4.84	3.37
Eif4ebp2	7.93	7.29
Gstt2	6.75	5.55
Mif	7.9	7.07
Gstt1	4.37	2.57
Lrrc3	2.27	1.48
2610008E11Rik	2.36	1.77
Shc2	3.5	2.36
Palm	5.54	4.73
Pcsk4	3.26	2.36
Mir1982	6.94	6.29
Lingo3	1.99	1.27
Lsm7	5.61	5.01
Atcay	3.25	2.37
Tbxa2r	2.1	1.16
BC025920	2.5	1.65
Timp3	3.17	2.39
Usp44	4.33	3.58
Dcn	3.13	1.08
Slc6a15	3.88	3.09
B4galnt1	3.65	2.29
Dtx3	6.56	5.75
Arhgef25	6.18	5.23
Kif5a	2.8	1.34
A430046D13Rik	1.97	1.23
Camk2b	4.41	3.77
Grb10	7.32	5.35
Rhbdf1	4.88	4.07
Acsl6	2.66	2.04
Snap47	7.08	5.75
Myh10	6.79	6.05
Eif5a	11.39	10.78
Stxbp4	2.19	1.54
Srcin1	2.13	1.29
Aoc2	2.73	1.67
Map2k6	2.79	2.13
Tnrc6c	4.55	3.86
Tbc1d16	3.34	2.32
Gm11944	2.81	2.07
Ccdc157	2.46	1.8
Myl7	3.53	2.6
Ramp3	6.22	5.32
Rnf145	4.97	4.28
Zfp354c	2.78	2
Gm12238	4.2	3.55
Zfp692	6.29	5.66
Hist3h2a	3.39	2.6
Hist3h2ba	4.25	2.53
Natd1	5.07	4.47
Usp22	6.75	5.73
Mapk7	6.29	5.39
Mfap4	3.71	2.39
B9d1	7.08	5.91
Ubb	9.38	8.17
Lrrc75a	3.2	2.31
Mmgt2	3.74	1.86
2410006H16Rik	9.5	8.28
Snord49b	7.66	6.86
Rpl26	4.44	3.75
Gm15772	4.5	3.81
Kcnab3	2.41	1.06
2810408A11Rik	3.86	2.26
Fgf11	2.33	1.69
Nlgn2	3.78	3.07
Dlg4	3.23	1.71
Cldn7	7.32	6.58
Ybx2	6.66	5.33
Slc16a11	2.99	2.1
Bcl6b	3.33	2.21
Inca1	1.63	1.01
Camta2	3.21	2.45
6330403K07Rik	2.55	1.21
Atp2a3	3.09	2.33
Rflnb	2.21	1.47
Tmem98	5.25	4.23
Car4	8.51	7.09
Gdpd1	2.7	1.62
B4galnt2	2.48	1.5
Cacnb1	2.7	1.71
Krt10	2.3	1.56
Naglu	2.72	1.56
Plekhh3	4.22	3.55
Coasy	5.36	4.74
Rnd2	5.74	5.12
Mpp2	2.39	1.48
Mpp3	3.22	1.49
Fam171a2	3.09	2.34
Fzd2	5.85	5.13
Meioc	4.36	3.42
C1ql1	3.98	3.05
1700023F06Rik	2.89	2.28
Arhgap27	3.86	3.14
Mrc2	2.87	2.07
Kcnh6	2.97	1.28
Kpna2	3.7	3
Rpl38	5.29	4.56
Kctd2	5.46	4.74
Cdr2l	4.25	3.66
Snhg16	5.09	4.42
Snord1b	4.98	4.34
Snord1c	5.08	4.45
Mir6934	5.61	4.19
Bahcc1	5.31	3.71
Mir6935	7.79	7.01
Arl16	3.08	2.36
Rac3	5.34	4.67
Cybc1	4.54	3.93
Hexdc	4.44	3.55
Foxk2	5.87	4.97
Cep128	2.94	2.29
Stxbp6	4.13	1.78
Vrtn	5.84	4.96
Rnf144a	2.23	1.63
Pxdn	4.91	3.77
Frmd6	2.89	2.23
Galc	2.76	2.14
Bcl11b	1.81	1.04
Eml1	2.02	1.05
Rian	7	6.2
Tmem121	5.56	4.9
Pomc	2.76	2.15
Wdcp	3.24	2.56
Matn3	3.18	2.26
Trib2	2.06	1.08
Sox11	4.36	3.1
Prkar2b	3.09	1.41
Ccdc71l	3.42	2.67
Twist1	3.63	2.76
9330151L19Rik	3.17	2.03
Tmem30b	4.04	3.41
Hspa2	2.97	2.14
Scarna13	2.57	1.12
Mir3069	3.91	2.33
Meg3	6.43	5.41
6430411K18Rik	2.92	2.12
AF357359	9.4	8.39
Mir3072	5.34	4.22
Aspg	3.75	3.05
Gli3	2.84	2.2
Iqgap2	3.3	2.47
Gpr137b-ps	3.82	2.98
Dusp22	2.69	1.87
Wnk2	2.51	1.81
Pcbd2	4.96	4.38
Cdc14b	4.16	3.5
Ssbp2	2.25	1.53
Asb13	2.66	2.02
Mir6942	5.96	5.22
Pgbd1	2.47	1.79
Mir1896	7.13	6.5
Hist1h3h	3.28	2.2
Hist1h2bk	2.95	2.18
Hist1h2bj	2.97	1.28
Prss16	3.15	2.44
Hist1h4i	3.37	2.4
Hist1h2ae	2.85	1.46
Hist1h4d	2.19	1.39
Hist1h3c	2.71	1.43
Gpld1	2.22	1.6
Sncb	2.91	1.35
Prr7	5.59	4.96
Dbn1	5.73	4.91
Mir6944	8.24	7.56
Fam193b	5.84	5.12
Gas1	3.23	2.63
Marveld2	3.48	2.57
Gm3558	2.07	1.34
Msra	3.03	2.37
Zmiz1	2.9	1.98
Stab1	3.68	2.94
Arhgap22	4.3	3.7
Dhrs4	4.12	3.38
Tbc1d4	2.07	1.16
Slain1	4.74	4.14
Uggt2	2.42	1.67
Pcca	5.19	4.44
Gm3696	2.85	2.24
Il3ra	3.69	2.87
Nt5dc2	9.42	8.44
Phf7	3.65	3.06
Txndc16	2.16	1.57
Cgrrf1	3.44	2.55
Gch1	3.89	3.04
Ndrg2	3.37	2.73
Arhgef40	3.17	2.23
Sall2	5.2	4.13
Homez	2.69	1.61
Jph4	4.86	2.97
Nfatc4	2.85	1.41
2410022M11Rik	1.96	1.3
Gjb2	2.69	1.74
Fzd3	1.95	1.2
Nefm	4.11	2.87
A230070E04Rik	3.78	2.33
Pdlim2	4.36	3.61
Tpt1	6.21	4.87
Tnfsf11	2.79	1.46
Uchl3	7	6.3
Mir5130	4.38	1.66
Slain1os	2.67	1.96
Rnf219	2.67	2.06
2610035F20Rik	5.31	4.34
Zic2	7.08	6.29
Slc1a3	4.18	3.47
Trio	5.45	4.52
Trappc9	3.07	2.46
Dmc1	4.55	3.81
Bik	2.69	1.11
Phf21b	3.67	2.62
Trmu	2.93	2.25
Tafa5	2.89	1.68
Grasp	4.15	3.53
Mal2	3.19	1.71
Enpp2	3.57	2
Has2os	3.19	1.67
Lratd2	4.59	3.87
9930014A18Rik	3.27	2.51
Kctd17	6.17	5.4
H1f0	6.1	5.09
1700088E04Rik	3.1	2.48
Micall1	2.86	2.16
Maff	4.06	3.3
Kcnj4	2.54	1.45
Snord43	6.3	5.44
Ccdc134	3.79	3
2020-09-03	3.56	1.99
Rtl6	2.9	2.24
Mapk11	3.31	2.59
Ppp6r2	2.94	2.12
Syce3	3.11	1.95
Mapk8ip2	4.09	2.79
Yaf2	4.08	3.38
Mir6960	4.22	2.64
Krt7	3.11	2.49
Bmerb1	5.03	4.07
Mzt2	6.55	5.79
St6gal1	3.69	2.61
Nfkbiz	2.76	1.33
Cmss1	6.34	5.75
Hunk	5.13	4.38
Vasn	3.14	2.47
Snn	4.9	4.32
Ifitm7	4.55	3.78
Lmln	3.13	2.28
B4galt4	3.09	2.26
Ift57	3.97	2.92
Cep97	3.32	2.62
Cxadr	4.03	2.86
Smim11	5.81	5.09
Ltbp1	2.65	1.69
Tmem181a	3.56	2.27
Arid1b	3.16	2.44
Supt3	5.41	4.35
Rps6ka2	5.63	4.99
Mapk8ip3	5.12	4.45
Rgs11	3.26	2.27
Adamts10	3.23	2.46
Rftn1	2.6	1.06
Tbc1d5	3.19	2.13
Satb1	3.13	1.23
Lbh	2.47	1.36
Ttc7	3.9	2.86
1700102H20Rik	2.65	1.58
Dynlt1a	2.44	1.3
Rsph3a	2.05	1.36
Snora20	3.46	1.49
Dll1	2.3	1.57
Spaca6	3.98	2.9
Zfp213	2.89	2.18
Tnfrsf12a	5.63	5.02
Bicdl2	4.42	3.51
Cldn6	7.79	7.15
Mmp25	6.08	4.61
Prss41	3.78	3.1
Flywch2	5.26	4.59
Rab26	2.69	1.52
Rps2	8.74	4.29
Syngr3	3.5	2.88
Npw	3.53	2.7
Metrn	6.57	5.8
Wdr90	4.44	3.78
Arhgdig	5.9	5.09
Syngap1	3.12	1.98
Hmga1	10.19	9.47
Hmga1b	10.54	9.82
Pacsin1	2.62	1.89
Tead3	3.83	3.15
Mapk13	5.31	4.35
Mtch1	7.63	6.97
Fgd2	2.65	1.72
Cbs	5	4.36
Notch3	5.84	5.07
H2-Ke6	5.46	4.77
H2-DMa	2.2	1.38
Ppt2	4.91	4.26
Msh5	2.35	1.52
Pou5f1	11.46	10.84
H2-Q9	2.88	2.28
H2-Q7	2.89	2.27
H2-Q6	2.54	1.41
Ddr1	5.74	4.98
Glyatl3	2.18	1.37
Abcc10	3.66	3.05
Gnmt	4.74	3.72
Mrps10	3.61	3.01
Prickle4	1.85	1.08
Mdfi	4.99	4.05
Oard1	6.73	6.09
Stap2	4.04	3.16
Fsd1	5.38	4.32
Sema6b	2.47	1.58
Rpl36	6.75	6.07
Tubb4a	4.51	1.3
Crb3	6.3	5.6
Dennd1c	3.65	2.66
Slc25a23	4.81	3.8
Arap3	2.74	1.93
Dpysl3	2.84	1.64
Kcnn2	3.01	2.02
Sema6a	4.39	3.26
Tnfaip8	3.13	2.16
Zfp608	4.18	2.83
Prelid3a	3.89	3.25
Mapk4	4.43	3.58
Mbp	2.02	1.41
Syt4	2.08	1.16
Nrep	2.81	1.93
Prob1	3.9	2.96
Cxxc5	5.57	4.95
Mir6981	4.58	3.8
Pcdh1	5.73	4.49
Mir7219	5.32	4.38
4930503L19Rik	4.36	3.7
Katnal2	2.94	2.12
Snx32	2.17	1.41
Gng3	6.93	5.86
Psat1	9.86	9.18
Ak3	3.43	2.6
Atrnl1	3.03	2.09
Doc2g	2.74	1.65
Unc93b1	3.46	2.58
Pitpnm1	3.27	1.16
Peli3	1.98	1.18
Cnih2	4.93	3.26
Banf1	9.42	8.77
Fosl1	2.87	2.08
Ltbp3	2.37	1.71
Tm7sf2	6.73	6.13
Naaladl1	2.71	1.27
Gm550	3.33	2.58
Tmem132a	5.84	4.93
Dtx4	4.03	1.79
Fgfbp3	2.95	1.95
Rbp4	2.78	1.93
Frat2	4.05	3.46
Fbxw4	5.02	3.92
Cuedc2	6.89	6.21
Vwa2	4.15	2.39
Tdrd1	2.99	1.65
Csf2ra	4.58	3.23
Cobll1	2.45	1.81
Ttc21b	4.6	3.41
Stk39	4.29	2.91
Plxdc2	2.16	1.27
A930004D18Rik	3.02	2.15
Abca2	3.99	2.96
Olfm1	3.38	2.7
Ntng2	2.83	2.23
Cfap77	2.19	1.21
Ralgps1	3.61	2.95
Pbx3	3.93	3.19
Mvb12b	2.51	1.5
Nr6a1	5.26	4.66
Kif5c	3.94	2.23
Rnd3	4.33	3.34
Fmnl2	4.44	3.75
Galnt3	4.8	2.97
Wt1	3.01	2.36
Frmd5	3.28	2.13
Gatm	2.74	1.55
Zfp661	2.73	1.77
Mertk	2.42	1.66
Dnmt3b	10.61	9.67
Snhg11	4.3	3.71
Rims4	3.61	2.59
Hacd1	4.18	3.28
Gm17762	2.14	1.38
Nsmf	3.85	2.96
Nrarp	3.17	2.55
Fbxw5	5.58	4.94
Paxx	2.51	1.65
Tmem141	4.13	3.49
Tmem250-ps	5.41	4.63
Aif1l	5.03	4.08
Pip5kl1	2.99	1.24
Sh2d3c	3.15	2.56
Stxbp1	4.15	3.56
Rprm	3.03	2.03
Cd302	1.94	1.12
Klhl23	2.99	1.67
Prkra	5.02	4.07
Fam171b	3.37	2.45
C1qtnf4	3.14	1.41
Lrp4	2.71	2
Mdk	8.83	7.61
Tcp11l1	2.17	1.23
Lpcat4	6.5	5.58
Inafm2	2.39	1.7
Pla2g4b	2.7	1.88
Catsper2	2.04	1.42
Serinc4	4.72	4.1
Slc30a4	2.13	1.29
Eid1	4.57	3.58
Slc27a2	6.15	5.2
Kcnip3	2.5	1.7
Sirpa	2.64	2.03
Rassf2	3.98	3.02
Fermt1	2.38	1.58
Lrrn4	4.01	2.8
Smim26	5.12	4.49
Zcchc3	7.11	6.42
6820408C15Rik	2.05	1.43
Sox12	6.85	6.17
Procr	1.74	1.13
Vstm2l	3.66	2.71
Pkig	5.12	4.47
Zfp334	3.28	2.43
Kcng1	2.51	1.6
Gnas	6.33	5.48
Gm14403	4.43	2.38
Zfp970	4.46	2.57
Gm14322	2.65	1.63
Gm14325	2.92	2.19
Stmn3	3.23	1.8
Samd10	4.69	4.06
Uckl1	4.48	3.16
Tcea2	3.5	2.5
Nbea	2.17	1.49
Nr1h5	8.15	6.65
Ank2	2.84	1.77
Plch1	2.57	1.38
Golim4	2.66	1.53
Map9	2.92	2.07
Dclk2	4.93	4.2
Mex3a	5.47	4.61
Creb3l4	2.5	1.86
Notch2	3.92	3.2
Sort1	4.77	3.68
Cdc14a	3.04	2.01
Snx7	3.42	2.7
Zgrf1	4.32	3.61
Adgrl2	5.82	4.89
Fabp5	5.33	4.24
4632415L05Rik	2.91	2.1
Eif5a2	3.76	3.16
Sclt1	3.36	2.71
Setd7	4.92	3.91
Mlf1	3.63	3.02
1110032F04Rik	2.9	1.83
Sfrp2	5.09	4.14
Mnd1	5.03	4.12
Nes	4.09	3.03
Mir1905	8.48	7.63
Mir7011	5.36	4.75
Lamtor2	8.32	7.48
Rab25	6.23	5.62
Syt11	4.33	2.64
Hcn3	2.84	1.75
Fam189b	3.92	3.31
Thbs3	4.55	3.65
Trim46	2.73	1.74
Gm15417	1.99	1.17
Lenep	3.46	2.7
1700094D03Rik	2.35	1.27
S100a1	3.49	2.84
Tchh	2.39	1.4
Tdrkh	2.94	1.98
Mir7013	3.84	3.16
Cdc42se1	6.53	5.88
Gm4349	1.75	1.11
Car14	3.14	1.11
Sv2a	3.52	2.76
Bcl9	4.27	3.59
Celsr2	3.3	2.33
Slc25a24	2.9	1.92
Extl2	2.78	2.05
Slc30a7	2.84	2.24
Ptbp2	5.22	4.13
Rwdd3	2.7	1.74
Ugt8a	2.47	1.56
Mir302d	5.1	2.26
Mir302c	5.48	4.17
Mir302b	5.69	4.17
LOC110008574	8.17	7.38
Mir367	5.61	3.58
Pla2g12a	5.25	4.56
Lmo4	5.68	4.98
Clca4a	3.68	2.88
Mir186	5.29	4.2
Rasef	2.48	1.33
Pgm2	5.77	5.1
Dab1	3.29	2.29
Decr1	3.39	2.72
Mob3b	2.52	1.57
Ptpn3	5.42	4.6
Mpdz	3.89	2.74
Raver2	5.25	4.6
Lrp8	4.35	3.71
Rimkla	2.93	1.89
Grik3	2.99	1.46
Ptpru	4.14	3.34
Lin28a	8.69	8
Eif4g3	4.47	3.73
Megf6	3.23	2.15
Pm20d2	3.13	2.44
Rmrp	3.27	2.6
Glipr2	6.92	6.32
Gm16731	2.32	1.7
Tmem246	2.47	1.22
Gng10	5.83	5.1
Zdhhc21	3.92	3.23
Klhl9	3.95	3.28
Jun	3.94	3.18
Faah	2.98	2.27
B4galt2	5.5	4.7
Ccdc24	2.76	2.04
Mir7226	10.15	9.3
Ptprf	7.59	6.8
Rims3	4.35	3.56
Mfsd2a	2.97	2.1
Rspo1	3.78	3.17
Tmem54	6.89	5.74
Stmn1	4.12	3.37
Selenon	4.01	3.09
Iffo2	4.35	3.65
AI507597	2.54	1.62
Rbp7	4.02	3.29
Slc45a1	4.48	3.35
Vamp3	6.22	5.62
Per3	2.93	1.75
Rnf207	2.51	1.15
Morn1	2.13	1.37
Mxra8	3.91	2.65
Gm13648	2.01	1.27
Klhl17	3.96	3.01
Mir7658	6.29	5.28
Sema3e	3.33	2.13
Dpysl5	4.32	2.72
Nat8l	2.2	1.44
Prom1	4.83	3.07
Lgi2	2.64	1.81
Fgf5	6.65	5.25
Clip1	4.29	3.54
Castor2	2.58	1.03
5031425E22Rik	3.28	2.69
Mir671	5.63	4.72
Wdr86	4.55	3.38
Mnx1	2.06	1.46
Khk	4.87	3.77
Krtcap3	5.33	4.56
Fndc4	4.56	3.42
Sh3bp2	2.75	1.83
Evc	3.7	2.89
Guf1	4.06	3.25
Nfxl1	4.97	4.23
Rassf6	3.3	2.51
Crlf2	4.67	4.08
Asphd2	2.41	1.03
2900026A02Rik	2.75	2.04
Pla2g1b	7.29	6.28
Msi1	4.2	2.46
1110006O24Rik	2.58	1.85
Vsig10	3.82	2.99
Dtx1	5.08	4.05
A930024E05Rik	3.15	2.26
Ogfod2	4.23	3.51
Cdk2ap1	7.29	6.7
Glt1d1	5.47	4.66
4933404O12Rik	3.91	3.26
Mospd3	6.26	5.55
Pilra	3.03	2.25
Zcwpw1	5.31	4.38
Cnpy4	4.68	4.09
Mir25	6.57	5.65
Stag3	5	4.3
Gpc2	4.59	3.73
Lfng	2.2	1.48
Ttyh3	4.97	4.19
Etv6	2.7	2.05
Ptn	3.39	1.93
Eif4e3	3.02	1.76
Slc25a13	5.62	2.25
Ica1	3.31	2.16
E330009J07Rik	3.53	2.57
Herc3	3.82	3.2
Snca	2.83	1.88
Sfxn5	1.82	1.09
Tia1	5.33	4.44
Chchd6	6.16	5.39
Nup210	5.4	4.61
Pdzrn3	3.28	2.58
Flnc	4.39	3.7
Smo	5.89	4.97
Tspan33	3.73	2.9
Cpa2	4.47	3.53
Cyren	2.5	1.89
Gstk1	3.04	1.95
Epha1	5.53	4.63
Zfp467	4.23	3.22
Vopp1	2.96	1.93
Tacstd2	3.08	1.93
Wbp1	5.28	4.56
Wdr54	3.67	2.96
Gm5577	2.29	1.5
Fbln2	2.55	1.68
Hdac11	3.82	3.19
Gpr27	3.76	2.94
Zfp422	3.77	3.12
Pex26	3.08	2.27
Eno2	2.45	1.65
P3h3	2.89	2.3
Gpr162	3.67	2.96
Ptms	8.27	7.67
Lag3	2.63	2.02
Vamp1	1.91	1.1
H2afj	6.23	5.38
Gm15706	4	2.95
4732416N19Rik	2.38	1.47
Gabrb3	2.81	1.61
Chrna7	3.28	2.51
Pde3b	3.54	2.51
Cacng8	3.38	2.41
Grik5	4.52	3.33
Map3k10	4.07	3.46
Proser3	3.99	3.31
Syt3	2.56	1.9
Trpm4	4.05	3.45
Gas2	3.65	2.93
Klf13	5.8	5.21
Acan	1.8	1.13
Crtc3	1.8	1.19
Arnt2	3.42	2.76
Usp35	3	2.36
Map6	2.9	2.3
Arrb1	4.94	4.08
Pde2a	2.34	1.57
Sbk1	6.42	5.39
Lhpp	5.95	4.91
Fank1	2.22	1.37
Tcerg1l	3.3	2.46
Dpysl4	2.12	1.46
Rplp2	6.67	6
Brsk2	2.18	1.32
Syt5	3.22	1.8
Tnni3	3.05	2.23
Tmem86b	2.18	1.46
Tmem238	6.3	5.48
Isoc2a	5.99	4.85
Clcn4	1.98	1.09
Zik1	3.39	2.77
Zfp606	2.84	2.2
Zscan22	3.21	2.59
Bicra	3.33	2.66
Calm3	8.84	8.23
Hif3a	2.88	1.95
Ccdc8	3.29	2.22
Mypop	3.04	2.29
Gm4969	2.72	1.36
Dmpk	2.96	2.27
Six5	2.44	1.54
Gipr	2.83	2.1
Rtn2	5.01	4.29
Ppm1n	4.9	3.96
Trappc6a	5.57	4.76
Rps19	7.88	6.97
Megf8	4.57	3.38
Tmem145	3.08	2.2
Mir3101	6.04	4.74
Eid2b	3.44	2.83
Plekhg2	4.29	3.57
Spred3	3.64	2.16
Zfp940	2.84	2.25
Clip3	4.59	3.38
Arhgap33	2.77	2.14
Etv2	2.86	1.95
Gapdhs	2.95	1.82
Cebpa	2.8	2.2
Lrp3	4.08	3.32
Rgs9bp	3.17	1.93
Nudt19	6.12	5.54
Dpy19l3	2.8	2.21
Pop4	5.5	4.68
Emc10	6.87	6.27
Kcnc3	3.32	2.41
Rras	5.91	5.3
Bcl2l12	5.8	5.09
Rcn3	6.38	5.67
Tead2	8.14	7.16
Kcna7	2.06	1.1
Izumo1	3.37	2.6
Car11	2.57	1.11
Dbp	3.09	2.16
Ccdc114	4.11	3.15
Ldha	10.95	10.33
Svip	4.04	3.04
Ndn	4.6	3.41
Fam174b	3.04	2.2
Homer2	2.46	1.81
Hdgfl3	2.92	1.93
Fzd4	2.17	1.49
Mogat2	2.24	1.55
Snord15b	5.39	4.68
Atg16l2	2.79	1.97
Stard10	5.52	4.63
Phox2a	3.31	2.45
Il18bp	2.01	1.42
Cavin3	2.91	2.18
Tub	3.55	2.14
Calca	6.15	5.51
Tmem159	3.38	2.58
Crym	3.07	2.14
Zfp768	2.61	1.59
Mir7061	5.97	4.31
Lrrc56	3.06	2.13
Cend1	2.92	1.53
Cracr2b	2.72	1.98
Mir3104	5.29	4.36
Cdkn1c	5.67	5
Fgf3	3.02	1.79
Fgf15	5.93	4.48
Cpe	4.4	2.9
Wwox	1.85	1.16
Arhgef10	2.84	2.18
Rnf122	2.66	1.77
Zdhhc2	3.47	2.47
Tenm3	3.36	2.31
Hapln4	3.87	2.63
Unc13a	2.43	1.5
Adcy7	2	1.4
Slc9a5	4.07	3.2
Gfod2	3.06	2.38
Zcchc14	4.52	3.89
Jph3	2.55	1.15
Zfp358	3.92	2.85
Tgfbr3l	2.09	1.2
Ctxn1	5.65	4.88
Irs2	4.46	3.85
Rab20	2.33	1.31
Atp7b	1.76	1.12
Prag1	3.63	2.58
Pdlim3	4.34	3.72
Neil3	3.76	3.13
Apela	5.77	4.78
Lpl	2.84	1.75
Crlf1	6.25	5.07
Rab3a	3.1	2.5
Slc5a5	3.68	2.61
Nr2f6	6.56	5.79
Ocel1	1.86	1.27
Mrpl34	8.12	7.34
Ano8	4.52	3.8
Abhd8	5.06	4.12
Pgls	7.1	6.44
Fam129c	2.54	1.48
Bst2	8.84	8.18
Rasd2	3.59	2.92
Adgrl1	6.2	5.31
Rln3	5.19	4.21
Mast1	3.39	2.77
Wdr83os	4.54	3.85
Mmp2	3.68	3.09
Mt3	6.06	5.34
Ndrg4	3.16	2.37
Enkd1	6.66	5.94
Atxn1l	3.96	3.15
Marveld3	3.75	1.96
Zfp612	1.89	1.23
Adat1	4.62	3.92
Necab2	4.5	3.43
Mlycd	2.83	1.12
Irf8	2	1.39
Snai3	3.8	3.1
Rnf166	4.08	3.03
Cpne7	3.26	1.04
Mir7080	5.21	2.56
Snord68	6.95	6.25
Smco4	5.56	4.86
Ap1m2	5.47	4.59
Carm1	8.02	7.44
Nrgn	3.01	2.25
Cadm1	5.09	4.43
Dpp8	4.39	3.77
Car12	2.13	1.24
Myzap	2.13	1.33
Lrrc1	4.06	3.43
Amotl2	6.91	6.24
Ccdc159	2.6	1.93
Plppr2	3.28	2.34
Ccdc151	2.03	1.21
Elavl3	3.23	1.35
Aplp2	8	7.39
Ddx25	3.5	2.55
H2afx	8.8	8.22
Slc37a4	3.87	3.28
Gm10677	4.37	3.74
Layn	2.07	1.45
Poglut3	3.97	3.38
2700012I20Rik	1.97	1.05
Scamp5	5.52	4.66
Loxl1	2	1.14
Anp32a	6.78	6.16
Igdcc4	4.1	3.36
Gnb5	1.9	1.23
Hmgn3	3.27	2.21
Lca5	3.33	2.55
Elovl4	3.86	3.14
Tpbg	3.17	2.2
Rbp1	2.76	1.91
Dzip1l	3.37	2.72
Lsmem2	2.47	1.5
Camkv	5.34	3.99
Plxnb1	4.66	3.55
Cmtm8	4.29	3.35
Acaa1b	2.7	1.97
Tmem158	5.76	5.01
Stk26	4.43	3.6
Fgf13	3.04	1.72
Hdac8	3.16	2.08
Msn	7.44	6.84
Clcn5	3.91	3.17
Tspan7	5.26	3.03
Smarca1	2.01	1.03
Firre	4.89	3.48
Gpc3	5.5	4.62
Ints6l	3.74	3.02
Pdzd4	7.32	6.5
Heph	2.13	1.31
Ftx	2.77	1.78
Fndc3c1	3.68	1.68
Itm2a	4.79	3.92
2610002M06Rik	2.27	1.54
Rps6ka6	6.09	5.43
Tmem164	3.83	2.99
Ammecr1	4.45	3.25
Lrch2	2.4	1.78
Nudt11	3.52	2.57
Nudt10	2.97	1.61
AU022751	2.79	1.95
Pim2	8.8	7.9
Cfp	2.56	1.89
Ndufa1	4.52	3.85
Rtl8a	1.99	1.39
Smim10l2a	3.88	3.16
Map7d3	3.45	2.79
Sox3	6.42	4.19
Prrg3	2.06	1.37
Plxna3	3.6	2.6
Rab39b	2.37	1.34
Fthl17a	1.83	1.15
Zc4h2	2.49	1.83
Tmem28	3.31	2.44
Dlg3	4.41	3.65
Nap1l2	2.71	2.07
Uprt	2.75	2.04
Pgk1	7.37	6.66
Tspan6	3.56	2.33
Armcx6	2.59	1.45
Armcx2	5.05	4.09
Tex13b	6.3	5.58
Tro	3.85	2.95
Mageh1	4.72	3.56
Rragb	5.44	4.58
Ubqln2	6.29	5.46
Kctd12b	2.05	1.37
Spin2c	3.71	2.68
