# Supplementary material for: Cnot8 eliminates naïve regulation networks and is essential for naïve-to-formative pluripotency transition
Source: Nucleic Acids Res. 2022 Apr 7;50(8):4414–35. doi: 10.1093/nar/gkac236 (PMC9071485; doi:10.1093/nar/gkac236)
Supplement: gkac236_Supplemental_Files [file gkac236_supplemental_files.zip › Supplementary Table S5. Genes involved in Cnot8-dependent degradation.xlsx]

## Sheet: n=1,236
Table S5: Genes involved in Cnot8-dependent degradation
Gene
Slco4c1
Tor1aip2
1700042O10Rik
Slc22a5
Dhx40
B230344G16Rik
Actr10
Clba1
Mcur1
Auh
Dmgdh
Serpinb1a
Serpinb6b
Slc25a48
AW495222
Bmpr1a
Lcp1
4930594M22Rik
Ly6c2
Pdgfb
AU022754
Letmd1
Gm30505
Kremen2
Nfkbie
Acsbg2
Galm
Glis3
Bmp7
Otud1
Lhx2
Slc52a3
Adh7
Mir7009
Bglap3
Gm19710
Cept1
Sass6
Car8
Dennd4c
Atg4c
Gjb4
Ttc28
Sppl3
Slc30a3
Grsf1
Atp6v0a4
Eefsec
Mitf
Vwf
St8sia1
Tamm41
Slc6a12
Trpm1
Ethe1
Ntn5
Mex3b
Rhog
Nkx6-3
Zfp319
Ube2q2
Prss35
Pfkfb4
Tgfbr2
Tbx20
Tmprss5
Tpbg
Sema3b
Amigo3
1700102P08Rik
Glb1
Il13ra1
Klhl15
Sash3
Prdm14
Epha4
Tnni1
Vnn1
Osm
Aspa
Hoxb9
Copz2
Rin3
Abhd12b
Elovl7
Btn1a1
Serpinb9
Osr2
Ly6e
Ly6c1
Wnt7b
Emp2
Pgc
Mep1b
Map3k8
Slc1a1
Fam189a2
Acoxl
Ccdc141
Pramel6
Pramel7
Ppp1r14d
E130215H24Rik
Nkain4
Spg20
Tlr2
Casq2
Adh1
Pik3r3
Plekhm2
Pramef17
Gpat3
Lpcat3
Emp1
Zfp607b
Ap3b2
Lmo1
Cmtm3
Pkd1l3
Cyp1a1
Mst1
Xpnpep2
Elf4
4933402E13Rik
Stard8
Ube2dnl1
Msc
1700066M21Rik
Cryga
Panct2
Rab29
Plagl1
Ostm1
Trim16
Gm11944
Nipal4
Xaf1
Krt19
Cd79b
Srp54b
Sptlc2
Dsp
Zfp429
Fgf17
Anxa7
Kalrn
Igll1
Apod
Apom
1700071M16Rik
Tcte1
Pja2
2410021H03Rik
Qpct
Kctd1
Ablim1
Arl3
Prr5l
Commd3
Msrb2
Tprn
Slc39a13
Bpifb5
Birc7
Slc39a1
Olfml3
Dnajb14
Lck
Aqp3
Ccdc107
Lsm10
Mir8119
Tinagl1
Slc30a2
Rbm47
Wscd2
Chic2
Frmd4b
Gprc5a
Ceacam10
LOC108167416
Fam32a
Junb
Fbxl8
Cd109
Insyn1
Aldh1a2
Plscr2
Mras
Slco2a1
AA543401
Slc25a14
Timp1
Nuak2
Agfg1
Adipor1
Etnk2
Gsta3
Tns1
Gli2
Nr5a2
Fam129a
1700025G04Rik
Dcaf6
Plekhb2
Hs6st1
Fbxo36
Lrrn2
Phlda3
Mpzl1
Foxo3
Nhsl1
Bcr
Nfic
Ccn2
Traf3ip2
Fig4
Gm5424
Mir6910
Arid3a
Abca7
Efna2
Mknk2
Elk3
Mir546
Suox
Dgka
Rab5b
Cd63
Ntn1
Abr
Ksr1
Stat3
Cyth1
Gas2l1
Gfpt2
Rmnd5b
Llgl1
Mief2
Map2k3
Git1
Dusp14
2210409E12Rik
Tob1
Ttll6
Sp2
Arhgap23
Cavin1
Rundc3a
Gjc1
Icam2
Gna13
Cdc42ep4
Caskin2
Sec14l1
Notum
Itpk1
Frmd6
Mok
Ppp1r13b
Plekhh1
Vash1
Slc12a7
Hist1h1c
Clptm1l
Fermt2
Rgcc
Ephx2
Mmrn2
Tspan14
Irf9
Emc9
Ctsb
Clu
4930444M15Rik
Asap1
Mtmr12
Fbln1
Plxnb2
Hdac7
Slc45a4
Tmem184b
Arfgap3
Parvb
Mir7118
Fmnl3
Itga5
Pde1b
Jam2
Dexi
Klhl22
Ephb3
Ahsg
Slc51a
Tagln3
Nxpe3
Lama1
Map4k3
Dact2
Axin1
Decr2
Fam234a
Ppard
B3galt4
Ppp1r18
Yipf3
Bysl
Ticam1
Trip10
Ston1
Cables1
Nedd4l
Gnal
Bambi
Mir1901
Npc1
Cxxc5
Pudp
Adrb2
Apcdd1
Myof
Cnnm2
Mir6986
B4gat1
Gal3st3
Ppp2r5b
Stambpl1
Calhm2
Frmd4a
Mavs
Cdh4
Notch1
Abl1
Dab2ip
Cd59a
Mir6996
Gbgt1
Tbc1d13
Accs
Lzts3
Cst3
Fam110a
Tbc1d20
Id1
Bcl2l1
Pigu
Ncoa6
Nfkb1
Wwtr1
Rhbg
Glmp
Rusc1
Adam15
Efna4
Atp8b2
S100a11
Sema6c
Ptgfrn
Gpsm2
Cnn3
Slc44a1
Sh3gl2
B4galt1
Tbc1d2
Epb41l4b
Kank4
Grik3
Agtrap
Trp73
Ski
Pnrc1
Myorg
Rusc2
Klf4
Ak4
Tmem59
Lrrc42
Mob3c
Cited4
Zc3h12a
Tmem35b
C77080
Usp48
Shroom3
Limch1
Camkk2
Fry
Galnt11
Slc5a1
4931431C16Rik
Fgfbp1
Klb
Gm15559
Pheta1
Ubc
Dtx2
Tsc22d4
Adap1
Mdfic
Slc2a3
Kdm3a
Rbsn
Vgll4
Asns
Gm1070
Dok1
Nagk
Vax2
Rab11fip5
Mir705
Eogt
Fam169b
4732471J01Rik
Pak4
Nova2
Pde8a
Tbc1d10b
Tacc2
Fam53b
R74862
Zfp324
Qpctl
Mark4
Lipe
Itpkc
Mir7049
Mir7051
Klk10
Mesd
Arhgap17
Sigirr
B4galnt4
Gm16982
Tspan32
Adam9
Kifc3
Grtp1
Pgpep1
Rab3a
Colgalt1
Atmin
Spire2
Taf5l
Galnt2
Atg4d
Kank2
Zbtb44
Hspa8
Dpagt1
Naa80
P4htm
Bcorl1
4930519F16Rik
Bcap31
Gm6880
Gla
Atg4b
Mgat5
Wnt6
Slc41a1
Prdm1
Erbb2
Grn
Plcd3
Acbd4
Lgals3
Tst
Rnd1
Pla1a
Clic1
Pla2g7
Gm16090
Nudt22
Anxa1
Uap1l1
Rapsn
Patl2
Abhd12
Efna3
S100a1
Lix1l
Dlgap3
Tek
Casz1
Fam214b
Yipf1
Gjb3
Mad2l2
Phf13
Usp46
Cldn4
Serpine1
Aldh1l1
Cdc42ep5
Sult2b1
Saa3
Tlnrd1
Tdrp
Tm2d2
Gm21283
Bcl9l
Smad6
Hexa
Klf8
Glod5
Fam117b
Mir6903
Atp2b4
Prep
Calhm5
Ttyh2
Tmem102
G630025P09Rik
Ngfr
Plxdc1
Syngr2
Cbx4
Dglucy
Ism2
Serpinb9b
Serpinb6c
Fbp2
Prxl2a
Anxa8
Fam167a
Dap
Ly6a
Sh3bp1
Naga
Litaf
Paqr4
Msln
Ubd
Apobec2
Dsg2
Sh3rf2
4833438C02Rik
Ly75
Gm13580
Spint1
Ptprtos
Wfdc2
Ctsa
Pmepa1
Fndc3b
Car13
Sh3d21
Alad
Echdc2
Foxo6
Crybg2
Tmem120a
Rhpn2
Krtdap
Ntf5
Furin
Dnajb13
Eef2k
Sfrp1
Snx20
St14
Xylb
Plet1
Plet1os
Khdc3
Lamp2
Dcaf12l1
Xlr4a
Tbc1d8
Tspan15
Hcn2
Urgcp
Zfp750
Ifi27
Ror2
Mgat3
Cyp4f39
Ubtd1
Fam107b
Acss2os
Acss2
B4galt5
Lrrc34
Chmp4c
Pgm1
Kit
Orai1
Smarcd3
Fam20c
M1ap
LOC102631993
Prrt3
Dyrk1b
Zscan5b
Pou2f3
Nlrx1
Cd3e
Mir7088
Mreg
Tfcp2l1
Cd55
Elf3
Lamc2
Pald1
Utrn
Arid5b
Susd2
Slc18b1
Nodal
Mmp11
Slc39a3
Mfsd12
4930404N11Rik
Nudt4
Tmem19
Nab2
Pmel
Myo18a
Limk2
Tmem106a
Pecam1
Tex2
Zrsr1
Tnip1
Sox15
Scpep1
Scpep1os
Calcoco2
Gm53
4933428G20Rik
Nr1d1
Hap1
Jup
Gm11696
Cpsf4l
Llgl2
Syne2
Esrrb
Lpin1
1700030C10Rik
Tcl1
Ckb
Rreb1
Tubb2b
Irx2
F2rl1
Flnb
Nid2
Dlg5
Erc2
Tnfrsf19
Cdhr1
Abhd4
Tgm1
Ripk3
Phf11d
Tdh
Tsc22d1
Klf5
Sun2
Ndrg1
Fam83h
Oplah
Kdelr3
Kcnh3
Nr4a1
Itgb7
Prr13
Mir6963
Ildr1
Dop1b
Liph
Sik1
Tmem8
Def6
Stk38
Cdc5l
Slc29a1
Polh
Plin3
Rfx2
Prrc1
Zfp516
B4galt6
Hbegf
Acaa2
LOC105246506
Rbfa
Sgms1
Sh3pxd2a
Atg2a
Ahnak
Mlana
Hhex
Lcor
Ldb1
Trim8
Mir6995
Eng
Vim
Fam129b
Ggta1
Tanc1
Nol4l
Sulf2
1700007K13Rik
Slc27a4
Ptges2
Ak1
Mir3960
Mir2861
Atg13
Slc4a11
Pygb
Ninl
Gss
Zswim1
Snai1
Mir7004
Slc17a9
Zfp704
Mme
Kirrel
C920021L13Rik
Vangl1
Gipc2
Gpr160
Lmna
S100a13
BC028528
Mov10
Frrs1
Manba
Lpar1
Zyg11a
Osbpl9
Asap3
Kazn
Plekhf2
Plin2
Slc2a1
Bsdc1
Laptm5
Ubxn11
Mir7022
Fbxo6
Plekhg5
Pdgfa
Abcb1a
Sh3tc1
Afap1
Wdr1
Cd38
Scarb2
Aff1
Pxn
Slc8b1
Rasa4
Tnip2
Lrpap1
Acox3
Ulk1
Acads
Fzd10
Hspb1
Ubl3
Zc3hav1
Snx10
Rtkn
Cd9
Tead4
Bcl2l14
Hmces
Tmem43
Trh
Nanog
Fam234b
Tm7sf3
Alpk3
AU018091
Zfp296
Bcl3
Pvr
Cadm4
Prx
Sertad1
Zfp59
Zbtb32
Zfp819
Cd37
Tulp2
Mfge8
Zfp710
AI467606
Ifitm3
Cd81
Slc22a18
Cdyl2
Plekha2
Triml1
Klf2
Dnajb1
Mir1668
Neo1
Anxa2
Pik3cb
Tex264
Fez1
Ei24
Mcam
Ift46
Spg21
Ccpg1
Plscr1
Renbp
Ebp
AA414768
Acot9
Inpp5d
Tagln2
Ephx1
Dcbld1
Perp
Btg1
Mir6924
Rnf135
Tmc6
Tubb2a
Fam25c
Dmtn
Socs1
Hes1
Tfeb
Mppe1
Ehd1
Jak2
Pdcd4
Sfxn3
Gsto1
Tfpi
Agpat2
Ube2l6
Sdc4
Fabp3
Sfn
Ldlrap1
Tnfrsf8
Plod1
Dnajc5g
Mir7034
Creb3l2
Retsat
Tgfb1
Mir290b
Mir290a
Igsf23
Plaur
Mia
Dkkl1
St5
Htra1
Ifitm1
2210011C24Rik
Mir1199
Tppp3
Nptn
Icam1
C2cd2l
Slc25a20
Slc6a8
Btg2
Lefty2
Hk1
Gna15
Cobl
Pgam2
Mgat4b
AI662270
Tmc8
Baiap2
5730507C01Rik
Nfkbia
Rpl10l
Gpx2
H2afy
Nid1
Nckap1l
Gsdmd
Cdkn1a
Tmem173
Cdo1
Fbxo15
Epb41l1
Ptges
St6galnac4
Itpka
Ckmt1
Schip1
Iqschfp
Lxn
Scmh1
Creb3
Tesk2
Phc2
Mir7019
Tpst2
Fkbp6
Abcb1b
Hspb8
Oas1a
Ube2h
Arap1
Pglyrp1
Relb
Cyp2s1
Fcgrt
Arpin
Olfml1
Tmem41b
Eps8l2
Adgrg1
Cmtm7
4930461G14Rik
Snx1
Rab27a
Nradd
Rhox9
Cited1
Cbx8
Mir3074-1
Mir24-1
A4galt
Itgb5
Scube3
Hspa1a
Pip5k1b
Cpt1a
Gstp3
Avpi1
Atp9a
Tmco4
Pink1
Ppp2r2c
Oas1g
Mir8115
Zp3
Irak2
Tuba3a
Palld
Il34
Abcd1
Plekhm3
Fn1
Trip12
Dusp27
Enah
Lypla1
Abcb6
Sox13
Ddx59
Creg1
Gpa33
Arhgap30
Sccpdh
Btbd11
Eea1
Plekhg1
Sash1
Sgk1
Tpd52l1
Vps26a
Mir6409
Gm867
Gadd45b
Platr7
Mdm2
Ddc
Slu7
Suz12
Kat7
Axin2
B3gnt2
Sparc
2310033P09Rik
Mir6922
Trp53
Cd68
Acap1
Appbp2
Mks1
Mir142b
Mir142
Mir196a-1
Epop
Cisd3
Mir6927
Krt42
Stat5a
Mif4gd
Socs3
Mir6936
Tex19.1
Ncoa1
Fntb
Mlh3
Mir6938
Hsp90aa1
5033406O09Rik
Fancc
Exoc3
Plpp1
Ripk1
Cltb
Zfp459
Zfp729b
Hexb
Lncenc1
Il6st
Enox1
Kat6b
Gm45935
Dock5
Dgkh
Abcc4
Kctd6
Rtraf
Ccnb1ip1
Oxa1l
Sdr39u1
Trim13
Sugt1
Lima1
Rai14
Galnt6
Lifr
Slc39a4
Apobec3
1700029P11Rik
Gtse1
Asb8
Sema5b
Fetub
Morc1
1810013L24Rik
Abcc5
Adprh
2310043M15Rik
Crebrf
Dnah8
Znrd1
Kat2b
1700061G19Rik
Sult6b1
Epas1
Zfp229
Zfp820
4930539E08Rik
Zfp870
Tapbp
Dhx16
Zfp57
Mymx
Dazl
Mydgf
Gm6548
Msh6
Epb41l4a
Impact
Rnf125
Igip
Arl14epl
Cep55
Klf9
Slc35g1
4930414N06Rik
Camk1d
Cfap157
Slc25a12
Accsl
Nfe2l2
Smtnl1
Madd
Slc35c1
Rhov
Ift52
Mybl2
Gtsf1l
Ncoa3
Znfx1
4930591A17Rik
Tet2
Stmn2
Jade1
Ddah1
Mynn
Sox2
Mindy1
Ankrd35
Dennd2c
Kyat3
Acadm
Cachd1
Plpp3
Ttc39b
Rps6ka1
Znf41-ps
Trp53inp1
Ddx58
Dnaja1
Ctnnal1
Dnajc25
Cdkn2b
Btbd19
P3h1
Xkr8
Wdtc1
Alpl
Dhrs3
Zfp990
Zfp984
Tnrc18
Rnf216
Nub1
Dnajb6
4930548H24Rik
Snora26
Spp1
Fbxo24
Pcolce
Hsph1
Exoc6b
Znrf2
B4galnt3
Etnk1
Capza2
Spr
Aplf
Lpar5
Tigar
Ldhb
Zfp428
Zfp975
Hsd17b14
Pcsk6
Lrrc28
Eed
Ddias
Tead1
Arntl
Dcun1d3
Mir293
Zbtb45
Apoe
Pld3
Map4k1
Zfp74
Lin37
Upk1a
Zfp977
Zfp715
Abhd2
Sema4b
Slc28a1
Ints4
Apobr
Mvp
Mylpf
Bag3
Uros
Dlc1
Arhgef18
Ccl25
Vegfc
Ido2
Ash2l
Triml2
Zfp42
2500002B13Rik
Zfp961
Tradd
Nqo1
Gabarapl2
Irf2bp2
Arhgap42
Clmp
Rec114
Zbtb38
Usp4
Keap1
Tbrg1
Tmem136
Mpzl3
Ooep
Cyb561d2
Lrrc2
Tbc1d25
Cul4b
Fhl1
BC065397
Nup62cl
Was
Slc10a3
Mpp1
Nr0b1
Trap1a
Mir1981
Upp1
Unc13d
Yipf4
Ostf1
Dram2
Gjb5
1700109H08Rik
Klf15
Mageb16
Il2rg
Syap1
Itgb4
Galnt1
Serping1
Dppa3
B230206H07Rik
Tbc1d9
Smyd2
Tex14
Rnf213
Bcap29
Cpne5
Acss1
Tfap2c
Pdgfc
Gba
Gstm3
Fsd1l
Nanos3
Alg13
