# Supplementary material for: Cnot8 eliminates naïve regulation networks and is essential for naïve-to-formative pluripotency transition
Source: Nucleic Acids Res. 2022 Apr 7;50(8):4414–35. doi: 10.1093/nar/gkac236 (PMC9071485; doi:10.1093/nar/gkac236)
Supplement: gkac236_Supplemental_Files [file gkac236_supplemental_files.zip › Supplementary Table S6. Naive-like genes related with Cnot8-dependent degradation.xlsx]

## Sheet: Naïve-like genes (n=539)
Table S6: Naïve-like genes related with Cnot8-dependent degradation
Gene
Dhx40
Auh
Dmgdh
Serpinb1a
Galm
Bmp7
Otud1
Slc52a3
Car8
Dennd4c
Gjb4
Grsf1
Mitf
Vwf
St8sia1
Trpm1
Ube2q2
Prss35
Sema3b
Glb1
Sash3
Prdm14
Epha4
Tnni1
Osm
Aspa
Copz2
Elovl7
Pgc
Slc1a1
Ccdc141
Pramel6
Ppp1r14d
Nkain4
Pramef17
Ap3b2
Lmo1
Mst1
Stard8
Msc
Panct2
Rab29
Xaf1
Sptlc2
Anxa7
Kalrn
Apod
Qpct
Ablim1
Arl3
Prr5l
Msrb2
Tprn
Aqp3
Ccdc107
Slc30a2
Mras
Gli2
Nr5a2
Fam129a
Fig4
Dgka
Stat3
Rmnd5b
Mief2
Tob1
Rundc3a
Gjc1
Gna13
Sec14l1
Notum
Itpk1
Mok
Plekhh1
Ephx2
Mmrn2
Irf9
Emc9
Ctsb
Mtmr12
Slc45a4
Arfgap3
Jam2
Klhl22
Ephb3
Tagln3
Lama1
Map4k3
Dact2
Decr2
Trip10
Cnnm2
Gal3st3
Calhm2
Frmd4a
Mavs
Gbgt1
Tbc1d13
Cst3
Sema6c
Cnn3
Slc44a1
Sh3gl2
Epb41l4b
Kank4
Grik3
Agtrap
Pnrc1
Klf4
Ak4
Mob3c
Usp48
Fry
Galnt11
Adap1
Mdfic
Slc2a3
Kdm3a
Asns
Nagk
Vax2
Rab11fip5
Mir705
Pak4
Pde8a
Fam53b
Lipe
Itpkc
Sigirr
B4galnt4
Grtp1
Rab3a
Colgalt1
Atmin
Taf5l
Kank2
Zbtb44
Gla
Slc41a1
Prdm1
Acbd4
Tst
Pla1a
Nudt22
Uap1l1
Rapsn
Patl2
Efna3
S100a1
Dlgap3
Tek
Gjb3
Mad2l2
Usp46
Cldn4
Aldh1l1
Saa3
Tdrp
Smad6
Hexa
Klf8
Glod5
Atp2b4
Ttyh2
Tmem102
Ngfr
Plxdc1
Ism2
Serpinb6c
Fbp2
Ly6a
Sh3bp1
Naga
Apobec2
Dsg2
Ly75
Ptprtos
Wfdc2
Ctsa
Car13
Echdc2
Foxo6
Rhpn2
Eef2k
Sfrp1
Snx20
St14
Xylb
Khdc3
Lamp2
Xlr4a
Tbc1d8
Tspan15
Ifi27
Cyp4f39
Acss2
Lrrc34
Chmp4c
Pgm1
Kit
Smarcd3
M1ap
Zscan5b
Pou2f3
Mreg
Tfcp2l1
Cd55
Elf3
Arid5b
Susd2
Mfsd12
Nab2
Pmel
Tmem106a
Pecam1
Tex2
Zrsr1
Tnip1
Sox15
Scpep1
Calcoco2
Nr1d1
Hap1
Cpsf4l
Llgl2
Esrrb
Lpin1
Tcl1
Ckb
Tubb2b
Irx2
Nid2
Tnfrsf19
Cdhr1
Tgm1
Tdh
Klf5
Ndrg1
Oplah
Kcnh3
Nr4a1
Itgb7
Ildr1
Liph
Tmem8
Def6
Stk38
Cdc5l
Slc29a1
Plin3
Rfx2
Prrc1
B4galt6
Acaa2
Mlana
Hhex
Ldb1
Eng
Ggta1
Tanc1
Ptges2
Mir3960
Mir2861
Atg13
Ninl
Gss
Slc17a9
Zfp704
Mme
Vangl1
Gpr160
S100a13
Mov10
Manba
Lpar1
Zyg11a
Osbpl9
Asap3
Plekhf2
Ubxn11
Fbxo6
Plekhg5
Pdgfa
Abcb1a
Sh3tc1
Slc8b1
Rasa4
Tnip2
Lrpap1
Acox3
Ulk1
Acads
Fzd10
Hspb1
Zc3hav1
Cd9
Tead4
Bcl2l14
Hmces
Nanog
Tm7sf3
Alpk3
Zfp296
Bcl3
Cadm4
Prx
Zfp59
Zbtb32
Zfp819
Cd37
Tulp2
Zfp710
Ifitm3
Slc22a18
Cdyl2
Triml1
Klf2
Mir1668
Tex264
Spg21
Ccpg1
Plscr1
Renbp
Acot9
Inpp5d
Ephx1
Rnf135
Tmc6
Fam25c
Dmtn
Hes1
Tfeb
Mppe1
Pdcd4
Tfpi
Agpat2
Ube2l6
Sdc4
Fabp3
Dnajc5g
Retsat
Igsf23
Mia
Dkkl1
Ifitm1
Mir1199
Icam1
Slc25a20
Slc6a8
Lefty2
Hk1
Gna15
Cobl
Pgam2
Tmc8
Nfkbia
Rpl10l
Gpx2
H2afy
Nckap1l
Gsdmd
Tmem173
Cdo1
Fbxo15
Itpka
Ckmt1
Schip1
Tesk2
Tpst2
Fkbp6
Abcb1b
Hspb8
Oas1a
Pglyrp1
Relb
Cyp2s1
Fcgrt
Eps8l2
Adgrg1
Cmtm7
Snx1
Rhox9
A4galt
Pip5k1b
Cpt1a
Avpi1
Atp9a
Tmco4
Oas1g
Zp3
Irak2
Tuba3a
Il34
Trip12
Dusp27
Enah
Lypla1
Creg1
Gpa33
Arhgap30
Sccpdh
Plekhg1
Sgk1
Tpd52l1
Vps26a
Gadd45b
Ddc
Suz12
Axin2
B3gnt2
Cd68
Acap1
Mks1
Mir196a-1
Epop
Cisd3
Krt42
Mif4gd
Socs3
Tex19.1
Mlh3
Hsp90aa1
Fancc
Cltb
Zfp459
Zfp729b
Lncenc1
Kat6b
Abcc4
Ccnb1ip1
Sdr39u1
Trim13
Sugt1
Lima1
Galnt6
Lifr
Slc39a4
Apobec3
Fetub
Morc1
Abcc5
Dnah8
Kat2b
Zfp229
Zfp820
Zfp870
Dhx16
Zfp57
Dazl
Msh6
Rnf125
Arl14epl
Cep55
Klf9
Slc35g1
Slc25a12
Accsl
Nfe2l2
Rhov
Ift52
Mybl2
Gtsf1l
Ncoa3
Znfx1
Tet2
Jade1
Mynn
Sox2
Ankrd35
Dennd2c
Acadm
Plpp3
Ttc39b
Znf41-ps
Ddx58
Ctnnal1
Btbd19
Wdtc1
Alpl
Rnf216
Snora26
Spp1
Pcolce
Exoc6b
B4galnt3
Lpar5
Tigar
Ldhb
Zfp428
Hsd17b14
Pcsk6
Eed
Arntl
Apoe
Zfp74
Zfp715
Sema4b
Slc28a1
Mylpf
Uros
Dlc1
Arhgef18
Ccl25
Vegfc
Ash2l
Triml2
Zfp42
Zfp961
Tradd
Nqo1
Gabarapl2
Rec114
Zbtb38
Keap1
Ooep
Lrrc2
Nup62cl
Was
Mpp1
Nr0b1
Trap1a
Upp1
Ostf1
Dram2
Gjb5
Klf15
Mageb16
Syap1
Serping1
Dppa3
Tex14
Rnf213
Bcap29
Cpne5
Acss1
Tfap2c
Gstm3
Nanos3
Alg13
