# Supplementary material for: Cnot8 eliminates naïve regulation networks and is essential for naïve-to-formative pluripotency transition
Source: Nucleic Acids Res. 2022 Apr 7;50(8):4414–35. doi: 10.1093/nar/gkac236 (PMC9071485; doi:10.1093/nar/gkac236)
Supplement: gkac236_Supplemental_Files [file gkac236_supplemental_files.zip › Supplementary Table S7. Cnot8-dependent degradation naive GRN genes.xlsx]

## Sheet: n=296
Table S7: Cnot8-dependent degradation naive GRN genes
Gene
Gli2
Nr5a2
Fig4
Dgka
Stat3
Rmnd5b
Mief2
Rundc3a
Gjc1
Gna13
Sec14l1
Notum
Itpk1
Mok
Plekhh1
Ephx2
Mmrn2
Irf9
Emc9
Ctsb
Mtmr12
Jam2
Klhl22
Ephb3
Lama1
Map4k3
Dact2
Trip10
Cnnm2
Gal3st3
Calhm2
Frmd4a
Mavs
Gbgt1
Tbc1d13
Cst3
Sema6c
Cnn3
Sh3gl2
Epb41l4b
Grik3
Agtrap
Klf4
Ak4
Mob3c
Usp48
Adap1
Mdfic
Slc2a3
Kdm3a
Asns
Nagk
Vax2
Rab11fip5
Mir705
Pak4
Pde8a
Fam53b
Lipe
Itpkc
Sigirr
B4galnt4
Rab3a
Colgalt1
Atmin
Taf5l
Kank2
Gla
Mreg
Tfcp2l1
Elf3
Arid5b
Susd2
Mfsd12
Nab2
Pmel
Tmem106a
Pecam1
Tnip1
Sox15
Scpep1
Calcoco2
Nr1d1
Hap1
Cpsf4l
Llgl2
Esrrb
Lpin1
Tcl1
Ckb
Tubb2b
Irx2
Nid2
Cdhr1
Tgm1
Tdh
Klf5
Oplah
Nr4a1
Itgb7
Ildr1
Liph
Tmem8
Def6
Stk38
Cdc5l
Slc29a1
Plin3
Rfx2
Prrc1
B4galt6
Acaa2
Hhex
Ldb1
Eng
Ggta1
Tanc1
Ptges2
Mir3960
Mir2861
Atg13
Ninl
Gss
Slc17a9
Zfp704
Mme
Vangl1
S100a13
Mov10
Manba
Zyg11a
Asap3
Ubxn11
Fbxo6
Plekhg5
Pdgfa
Abcb1a
Sh3tc1
Slc8b1
Tnip2
Lrpap1
Acox3
Ulk1
Acads
Fzd10
Hspb1
Zc3hav1
Cd9
Tead4
Hmces
Nanog
Tm7sf3
Alpk3
Zfp296
Bcl3
Prx
Zfp59
Zbtb32
Zfp819
Zfp710
Ifitm3
Cdyl2
Triml1
Klf2
Tex264
Spg21
Plscr1
Renbp
Acot9
Trip12
Dusp27
Enah
Lypla1
Gpa33
Arhgap30
Sccpdh
Plekhg1
Sgk1
Vps26a
Gadd45b
Ddc
Axin2
B3gnt2
Cd68
Acap1
Mks1
Mir196a-1
Epop
Cisd3
Krt42
Mif4gd
Socs3
Tex19.1
Mlh3
Hsp90aa1
Fancc
Cltb
Zfp459
Zfp729b
Lncenc1
Kat6b
Abcc4
Ccnb1ip1
Sdr39u1
Sugt1
Lima1
Galnt6
Lifr
Apobec3
Fetub
Morc1
Abcc5
Dnah8
Kat2b
Zfp820
Zfp870
Dhx16
Zfp57
Msh6
Arl14epl
Cep55
Klf9
Slc35g1
Slc25a12
Accsl
Nfe2l2
Rhov
Ift52
Mybl2
Gtsf1l
Ncoa3
Znfx1
Tet2
Jade1
Mynn
Sox2
Ankrd35
Dennd2c
Acadm
Plpp3
Ttc39b
Ddx58
Ctnnal1
Btbd19
Wdtc1
Alpl
Rnf216
Snora26
Spp1
Pcolce
Exoc6b
B4galnt3
Lpar5
Tigar
Ldhb
Zfp428
Hsd17b14
Pcsk6
Eed
Arntl
Apoe
Zfp74
Sema4b
Slc28a1
Mylpf
Uros
Dlc1
Arhgef18
Ccl25
Vegfc
Ash2l
Triml2
Zfp42
Nqo1
Gabarapl2
Rec114
Zbtb38
Keap1
Ooep
Lrrc2
Nup62cl
Was
Mpp1
Nr0b1
Trap1a
Lefty2
Hk1
Gna15
Tmc8
Gpx2
Tmem173
Fbxo15
Tpst2
Hspb8
Oas1a
Relb
