# Supplementary material for: Cnot8 eliminates naïve regulation networks and is essential for naïve-to-formative pluripotency transition
Source: Nucleic Acids Res. 2022 Apr 7;50(8):4414–35. doi: 10.1093/nar/gkac236 (PMC9071485; doi:10.1093/nar/gkac236)
Supplement: gkac236_Supplemental_Files [file gkac236_supplemental_files.zip › Supplementary Table S8. The list of all GO terms that possess more than 50 genes detected by PAIso-seq.xlsx]

## Sheet: GO terms and poly(A) length
Table S8: The list of all GO terms that possess more than 50 genes detected by PAIso-seq
GO accession number	GO class	GO term	Number of genes	Cnot8 KO gmean poly(A) length (nt)	WT gmean poly(A) length (nt)	<50 nt (KO)	50-75 nt (KO)	75-100 nt (KO)	>100 nt (KO)	<50 nt (WT)	50-75 nt (WT)	75-190 nt (WT)	>100 nt (WT)	long/short (KO)	long/short (WT)	KO/WT	Gene names
GO:0000122	Biological Process	negative regulation of transcription by RNA polymerase II	365	93.73	69.3	9	43	176	137	69	161	116	19	6.02	0.59	10.2	Aebp2 Ajuba Akirin2 Apc Arid1a Arid5b Asxl2 Atf2 Atf4 Atf7ip Aurkb Bach1 Bcor Bptf Brms1 Brms1l C1qbp Calr Cbfa2t2 Cbfb Cbx5 Cbx6 Cbx7 Cc2d1a Cc2d1b Ccnd1 Ccnd3 Ccne1 Cdc73 Cdk2 Cdk6 Cdkn1c Cggbp1 Chd4 Chd8 Cir1 Cited2 Cnbp Cnot1 Cnot2 Cops2 Coq7 Crebbp Cry1 Ctbp1 Ctcf Ctnnb1 Ctnnbip1 Ctr9 Cul3 Cux1 Cxxc5 Dact1 Daxx Dcaf1 Ddx20 Ddx5 Deaf1 Dicer1 Dlg1 Dmap1 Dnaja3 Dnajb1 Dnajc17 Dnmt1 Dnmt3a Dnmt3…
GO:0000209	Biological Process	protein polyubiquitination	93	101.62	73.37	2	14	29	48	14	33	45	1	4.81	0.98	4.91	Aktip Amfr Arih1 Arih2 Axin1 Bfar Birc2 Btrc Cbfb Cbl Cdc34 Chfr Ctnnb1 Cul3 Dcaf15 Dda1 Dtl Dzip3 Ercc8 Fbxo22 Fbxo28 Fbxw11 G2e3 Hace1 Hdac6 Huwe1 Irf2bp1 Itch Jade2 Mkrn1 Mul1 Nedd4 Nedd4l Nfe2l1 Peli1 Ppil2 Prpf19 Rbck1 Rc3h1 Rc3h2 Rnf111 Rnf114 Rnf14 Rnf167 Rnf19b Rnf20 Rnf41 Shprh Skp2 Smurf2 Spop Stub1 Taf1 Tnks Tnks2 Topors Trim2 Trim27 Trim32 Trim6 Trim71 Triml2 Trip12 Ube2a Ube2b Ube2c …
GO:0000226	Biological Process	microtubule cytoskeleton organization	82	100.93	73.33	0	10	30	42	8	34	35	5	7.2	0.95	7.58	Ap1g1 Aurka Bccip Birc5 Calm1 Calm2 Calm3 Camsap1 Camsap2 Camsap3 Cdk5rap2 Cep120 Cep290 Clasp1 Clasp2 Cnp Crmp1 Cul7 Dync1li1 Dync1li2 Eml4 Fer Gabarap Gapdh Gas2l3 Kif2a Knstrn Map10 Map1a Map1b Map1s Map4 Map7 Map7d1 Map7d3 Mapt Mark2 Mark3 Ndel1 Nefh Nefl Nusap1 Pafah1b1 Pard3 Ppp2r3c Prc1 Prkcz Ptk2 Ranbp10 Sik3 Son Ss18 Tacc1 Tacc2 Tacc3 Taok1 Tbcd Tbce Togaram1 Ttl Ttll1 Ttll11 Ttll4 Tuba1…
GO:0000278	Biological Process	mitotic cell cycle	87	98.86	70.22	1	11	36	39	10	38	37	2	6.25	0.81	7.72	Abraxas2 Arpp19 Aurka Azi2 Cdc23 Cdc25b Cdc5l Cdc6 Cdca5 Cdt1 Cenpc1 Cenpe Cenpf Cenph Cenpt Cenpw Cep250 Cetn2 Chfr Cltc Cntrl Cul3 Dctn2 Dync1h1 E2f4 Espl1 Haspin Ik Jtb Map2k1 Mastl Mcph1 Mis12 Myb Mybl2 Ncapd2 Nek4 Nup153 Nup214 Nup62 Nup88 Pbk Phf13 Plk1 Plk2 Plk3 Plk4 Pole Ppp1r12a Prdm5 Recql5 Rnf2 Rps6 Ska1 Ska2 Ska3 Snx18 Snx9 Tada2a Tada3 Tbcd Tfdp2 Tuba1a Tuba1b Tuba1c Tuba3a Tuba4a Tu…
GO:0000381	Biological Process	regulation of alternative mRNA splicing, via spliceosome	51	99.32	72.68	1	5	21	24	9	22	18	2	7.5	0.65	11.54	Celf1 Ddx17 Ddx5 Dyrk1a Fmr1 Fxr1 Fxr2 Hnrnpl Hnrnpu Ik Khdrbs1 Khdrbs3 Magoh Malat1 Mbnl1 Mbnl2 Nsrp1 Ptbp1 Puf60 Qk Rbfox2 Rbm10 Rbm15 Rbm15b Rbm17 Rbm19 Rbm25 Rbm4b Rbm5 Rbm7 Rbm8a Rbm8a2 Rbmxl1 Rest Rnps1 Sart3 Sf1 Srek1 Srsf1 Srsf10 Srsf2 Srsf3 Srsf4 Srsf5 Srsf6 Srsf7 Srsf9 Thrap3 Tra2b Wtap Ythdc1
GO:0000398	Biological Process	mRNA splicing, via spliceosome	115	109.07	78.32	0	4	42	69	6	42	56	11	27.75	1.4	19.82	Aqr Bcas2 Bud13 Bud31 Casc3 Cdc40 Cdc5l Crnkl1 Cwc15 Cwc22 Cwc25 Cwf19l1 Cwf19l2 Dbr1 Ddx39b Ddx41 Ddx46 Dhx16 Dhx38 Dhx8 Eftud2 Eif4a3 Gcfc2 Gpkow Hnrnpa2b1 Hnrnpc Hnrnpm Htatsf1 Ik Lsm2 Lsm4 Lsm6 Lsm8 Magohb Mettl14 Mettl3 Mfap1a Mfap1b Ncbp1 Ncbp2 Nono Phf5a Plrg1 Ppie Ppil1 Prpf19 Prpf3 Prpf31 Prpf38a Prpf4 Prpf40a Prpf40b Prpf6 Prpf8 Pspc1 Rbm10 Rbm15 Rbm15b Rbm22 Rbm5 Rbm6 Rbm8a Rbmx2 Rnf11…
GO:0000724	Biological Process	double-strand break repair via homologous recombination	50	98.2	74.99	2	7	20	21	11	14	19	6	4.56	1	4.56	Atm Aunip Blm Brca1 Brca2 Ercc4 Exd2 Gen1 Helq Mcm8 Mms22l Morf4l1 Mre11a Nabp1 Nabp2 Nbn Nsmce1 Nsmce2 Nucks1 Palb2 Psmd14 Rad51 Rad51ap1 Rad51c Rad51d Rad54b Rad54l Rbbp8 Recql Recql5 Rev3l Rfwd3 Rmi1 Rnf138 Rpa1 Rpa2 Rpa3 Samhd1 Sem1 Sfpq Sfr1 Smc5 Spidr Swi5 Tonsl Ube2n Wdr48 Wrn Yy1 Zswim7
GO:0001525	Biological Process	angiogenesis	77	102.56	73.67	1	5	28	43	8	32	31	6	11.83	0.92	12.86	Ackr3 Aggf1 Aimp1 Amotl2 Angptl4 Anxa2 Atp5b Bcas3 Becn1 Bsg C1galt1 Ccdc134 Cib1 Clic4 Col18a1 Dicer1 Efnb2 Emc10 Epas1 Epha2 Fgfr1 Flna Fn1 Fzd5 Gab1 Glul Gna13 Hif1a Hmox1 Hs6st1 Hspg2 Htatip2 Itgav Itgb1bp1 Jam3 Kctd10 Klf5 Krit1 Map3k7 Mapk14 Med1 Mfge8 Mydgf Myh9 Naa15 Ncl Nrp2 Nus1 Otulin Pdcd10 Pdcd6 Pdcl3 Pdgfa Pecam1 Pik3ca Pnpla6 Pten Ptk2 Ramp3 Rbpj Rhob Rtn4 Setd2 Shb Shc1 Sirt1 Smad…
GO:0001701	Biological Process	in utero embryonic development	153	101.43	72.46	3	18	54	78	22	66	57	8	6.29	0.74	8.5	2610005L07Rik 4933434E20Rik Ada Adam10 Adar Add1 Alkbh1 Amd1 Ankrd11 Atp11a Axin1 B9d1 Bcl2l1 Bcl2l11 Bmpr1a Brk1 Btf3 Bysl C2cd3 Camsap3 Ccm2 Ccnb1 Ccnb2 Ccnk Cdh1 Chd8 Chtop Cir1 Cited2 Cops3 Coq7 Cpt2 Cr1l Ctnnb1 Cul3 Cul4a Dhx35 Dll1 Dnmt3l Eif2s2 Eif4e2 Ell Endog Eno1 Epn2 Esrrb Fgfr1 Flcn Foxp1 Gabpa Gatad2a Gdf3 Gja1 Gna12 Gna13 Gpi1 Grhl2 H13 Icmt Inpp5b Itgb1 Kat2a Kdm2a Kdm6a Keap1 Kidi…
GO:0001843	Biological Process	neural tube closure	64	96.81	70.09	2	8	25	29	18	21	21	4	5.4	0.64	8.44	Abl2 Apaf1 Arhgap35 Arid1a Bcl10 Brd2 Cecr2 Cited2 Cluap1 Cobl Deaf1 Dlc1 Dvl2 Enah Glmn Grhl2 Hectd1 Ift172 Kat2a Kdm2a Kdm6a Kif20b Lias Lmo4 Lrp2 Lrp6 Mks1 Mthfd1 Mthfd1l Mthfr Nckap1 Opa1 Pfn1 Plxnb2 Prkacb Ptch1 Ptk7 Rab23 Rala Rara Rarg Rock2 Rps7 Sall1 Sall4 Sdc4 Sec24b Setd2 Sfrp1 Shroom3 Ski Spint2 St14 Stil Sufu Tead2 Tgif1 Tmed2 Trim71 Tsc2 Tulp3 Vangl2 Vasp Zic5
GO:0001934	Biological Process	positive regulation of protein phosphorylation	84	103.12	73.27	2	4	28	50	13	33	32	6	13	0.83	15.66	Adam17 Adipor2 Agrn Akap11 Akt2 Aktip Anxa2 Arrb2 Atg14 Axin1 Ccnd1 Ccnd3 Cdk5 Chek2 Cib1 Cln3 Crkl Csnk1d Daxx Dtnbp1 Dvl2 Eif2ak4 Eif4g3 Ep300 Erp29 Fgf15 Fgf4 Fgf5 Fiz1 Flcn Flot1 Fmr1 Fnip1 Fxr1 Fxr2 Gnas Gprc5b Hdac3 Hmgb1 Hras Hsp90aa1 Ilk Iqgap3 Kras Map2k4 Map2k6 Map2k7 Map3k5 Mapk3 Mapk9 Mavs Mif Mob2 Mprip Mtor Mydgf Ogt Pak1 Pecam1 Pin1 Pink1 Pla2g6 Plaur Prr5 Psen1 Ptk2 Rac1 Rack1 Raf…
GO:0002376	Biological Process	immune system process	122	103.07	75.84	1	7	45	69	11	47	56	8	14.25	1.1	12.95	1810058I24Rik Adar Aim2 Akap8 Akirin2 Ankrd17 Apobec3 Arhgef2 Atg5 Atm Bag6 Bcl10 Bst2 C1qbp Cactin Cadm1 Cd24a Cd81 Chid1 Cnpy3 Cr1l Crcp Csk Ctps Cyld Dbnl Dcaf15 Ddx1 Ddx17 Ddx21 Ddx3x Ddx58 Dhx36 Dhx9 Ecsit Eif2ak4 Exo1 Fadd Fbxo38 G3bp1 G3bp2 Hck Hexim1 Hk1 Hmgb1 Hmgb2 Hmgb3 Ifi30 Ifitm2 Ifitm3 Inpp5d Irak1 Irf1 Irf3 Itch Jagn1 Lgr4 Lrmp Lyar Map3k5 Matr3 Mavs Mcm3ap Mcoln1 Mettl3 Mif Msrb1 …
GO:0005975	Biological Process	carbohydrate metabolic process	73	113.27	83.19	0	0	18	55	4	19	37	13	0	2.17	0	Adpgk Akt2 B3gat3 B3glct B4galt6 Chid1 Chst12 Cs Dlat Fggy Fuca1 Fuca2 G6pdx Galk1 Galm Galt Ganab Gapdh Gbe1 Ggta1 Gk Gla Glb1 Glo1 Gpd1l Gpi1 Gsk3a Gsk3b Gusb H6pd Hexa Hexb Hk1 Hk2 Hyal2 Klb Ldha Ldhb Man2b1 Manba Mdh1 Mdh2 Mlec Mpi Parg Pdha1 Pdhb Pdk1 Pdk3 Pfkl Pgd Pgls Pgm1 Pgm2 Pgm2l1 Pgm3 Pgp Phka2 Phkb Phkg2 Pofut2 Ppp1ca Ppp1cb Ppp1cc Ppp1r1a Ppp1r2 Pygb Rpe Siae Slc3a2 Taldo1 Uevld Ugdh
GO:0006260	Biological Process	DNA replication	91	98.97	72.32	2	7	41	41	13	40	35	3	9.11	0.72	12.65	Blm Ccdc88a Cdc45 Cdc6 Cdt1 Chaf1a Chaf1b Chtf18 Cinp Dbf4 Ddx11 Dna2 Dnajc2 Donson Dscc1 Dtl E4f1 Fam111a Fen1 Gins1 Gins2 Gins4 Grwd1 Helb Ing5 Kat7 Kin Lig1 Lig3 Lpin1 Lrwd1 Mcm10 Mcm2 Mcm3 Mcm4 Mcm5 Mcm6 Mcm7 Mcm8 Mcmbp Nasp Orc1 Orc2 Orc3 Orc4 Orc5 Orc6 Pclaf Pcna Pola1 Pola2 Polb Pold1 Pold2 Pold3 Pole Polg Poli Prim1 Prim2 Rbbp4 Rbbp6 Rbbp7 Rbms1 Recql5 Rev3l Rfc1 Rfc2 Rfc3 Rfc4 Rfc5 Rmi1 …
GO:0006281	Biological Process	DNA repair	254	97.62	69.88	4	30	113	107	49	109	80	16	6.47	0.61	10.61	Actl6a Actr8 Alkbh1 Apex1 Aplf Aptx Ascc1 Ascc2 Ascc3 Asf1a Atm Atr Atrx Aunip Babam1 Babam2 Bach1 Bard1 Bccip Blm Bod1l Brca1 Brca2 Brcc3 Cdc5l Cdk2 Cdk7 Cdk9 Cenps Cenpx Cetn2 Chaf1a Chaf1b Chd1l Chek1 Chek2 Cinp Clspn Cul4a Cul4b Dclre1b Ddb1 Ddx11 Dmap1 Dna2 Dot1l Eepd1 Eme1 Emsy Epc2 Ercc1 Ercc3 Ercc4 Ercc5 Ercc6l2 Ercc8 Etaa1 Exd2 Exo1 Exo5 Eya3 Faap20 Faap24 Fancc Fancd2 Fanci Fancl Fancm …
GO:0006310	Biological Process	DNA recombination	57	99.96	72	1	4	25	27	10	21	23	3	10.4	0.84	12.38	Actl6a Actr8 Apex1 Blm Brca1 Brca2 Eme1 Ercc1 Exo1 Hmgb1 Hmgb2 Ino80c Ino80d Kin Lig1 Lig3 Mcrs1 Morf4l1 Msh2 Mus81 Nfrkb Nono Nsmce1 Nsmce2 Nsmce3 Palb2 Paxip1 Psmc3ip Rad50 Rad51 Rad51ap1 Rad51c Rad51d Rec114 Recql Recql5 Rpa1 Rpa2 Rpa3 Rpain Rtel1 Ruvbl1 Ruvbl2 Setx Smc5 Smc6 Spidr Supv3l1 Tfpt Uchl5 Wrn Xrcc4 Xrcc5 Xrcc6 Xrn2 Yy1 Zswim7
GO:0006325	Biological Process	chromatin organization	195	92.12	68.6	6	21	92	76	32	93	63	7	6.22	0.56	11.11	Actl6a Aebp2 Alkbh4 Anp32e Arid1a Arid2 Arid4b Asf1a Asf1b Ash2l Asxl1 Atad2 Atrx Atxn7l3 Babam1 Babam2 Bag6 Bahd1 Banp Bap1 Baz2a Bcor Brcc3 Brd1 Brd2 Brd4 Brd8 Brd9 Bud23 Carm1 Cbx6 Cbx7 Cecr2 Chd1 Chd2 Chd4 Chd6 Chd8 Chd9 Coprs Ctcf Daxx Dcaf1 Dek Dmap1 Dnajc2 Dnmt1 Dnmt3a Dpf2 Dppa3 Dpy30 Eed Ehmt1 Ehmt2 Emsy Eny2 Ep400 Epc1 Epc2 Epop Eya3 Ezh2 Fam50a Gatad1 Haspin Hat1 Hcfc1 Hdac2 Hdac3 Hdac…
GO:0006338	Biological Process	chromatin remodeling	62	97.92	67.19	3	6	24	29	7	33	18	4	5.89	0.55	10.71	Actl6a Actr6 Actr8 Arid1a Atrx Baz1b Baz2a Bptf Cebpg Chd1 Chd1l Daxx Dmap1 Dr1 Gatad1 Hcfc1 Hmg20b Ino80c Jarid2 Kat2b Kdm4c Kdm5b Kdm5c Kdm6a Men1 Morc2a Morf4l1 Mpnd Mta2 Myb Myc Mysm1 Npm1 Npm3 Nudt5 Pak1 Pbrm1 Pih1d1 Rbbp4 Rbbp7 Rere Riox1 Rsf1 Ruvbl1 Ruvbl2 Scmh1 Smarca4 Smarca5 Smarcb1 Smarcc1 Smarcc2 Smarcd1 Smarcd2 Smarce1 Smyd1 Suv39h2 Tada2a Tada2b Top1 Ttf1 Vps72 Znhit1
GO:0006351	Biological Process	transcription, DNA-templated	51	96.65	77.16	0	6	26	19	6	19	25	1	7.5	1.04	7.21	Aff1 Aff3 Asxl1 Asxl2 Ccnh Ccnt1 Ccnt2 Cnot8 Creb3 Dido1 E2f1 Fubp3 Gpbp1 Gpbp1l1 Gtf2h1 Gtf2h2 Mapk1 Mapk3 Myc Nfil3 Pax8 Pias2 Polr1a Polr1b Polr1c Polr1d Polr1e Polr2a Polr2b Polr2c Polr2e Polr2f Polr2g Polr2h Polr2i Polr2j Polr2k Polr3b Polr3c Polr3e Polr3h Polr3k Polrmt Ski Taf4 Tcea1 Tcea3 Tcerg1 Thap1 Xab2 Zbtb33
GO:0006355	Biological Process	regulation of transcription, DNA-templated	341	96.54	70.56	9	41	154	137	62	136	124	19	5.82	0.72	8.08	Actr8 Aebp2 Aff3 Ago2 Aire Ajuba Arid2 Arid4b Arid5b Arnt Arntl Ascc1 Ascc2 Asxl1 Asxl2 Atad2 Atf1 Atf2 Atf4 Atf5 Atf6 Atf6b Bach1 Bdp1 Bnc2 Brca2 Brf1 Brf2 Carm1 Cbfa2t2 Ccar1 Ccar2 Ccnl1 Cdca7 Cdca7l Chek2 Cited2 Cks1b Cnot2 Cops5 Creb1 Creb3 Crebbp Crebzf Creg1 Ctcf Ctr9 Cux1 Cxxc1 Daxx Dhrs7b Dmd Dmtf1 Drap1 Dvl2 E2f1 E2f3 E2f4 E2f5 E2f6 E2f8 E4f1 Eaf1 Elf2 Emsy Ep300 Epas1 Esrrb Ets2 Etv1 Et…
GO:0006357	Biological Process	regulation of transcription by RNA polymerase II	471	91.62	65.41	19	77	213	162	117	194	140	20	3.91	0.51	7.67	2610021A01Rik 2610044O15Rik8 Aatf Abt1 Actl6a Aebp2 Anxa4 Arid1a Arid3b Arid4b Arid5b Arnt Arntl Atf1 Atf2 Atf4 Atf5 Atf6 Atf6b Atmin Atxn7l3 Bach1 Bbx BC024063 Bptf Brca1 Brd2 Brd7 Brd9 Brwd1 Brwd3 Camta1 Cbfb Cc2d1a Cc2d1b Ccnc Ccnh Ccnk Ccnl1 Ccnl2 Ccnt1 Ccnt2 Cdc5l Cdc73 Cebpg Cggbp1 Ciao1 Cited2 Cks2 Creb1 Creb3 Crebzf Ctcf Ctdsp1 Ctdsp2 Ctnnb1 Cul3 Cux1 Ddx17 Ddx5 Deaf1 Dhx9 Dmtf1 E2f1 E2f3…
GO:0006364	Biological Process	rRNA processing	123	100.72	75.32	2	10	48	63	12	47	58	6	9.25	1.08	8.56	Bop1 Bud23 Bysl C1d Dcaf13 Ddx10 Ddx17 Ddx21 Ddx27 Ddx47 Ddx49 Ddx51 Ddx54 Ddx56 Dimt1 Dis3 Dkc1 Ebna1bp2 Emg1 Eri1 Esf1 Exosc1 Exosc10 Exosc2 Exosc3 Exosc4 Exosc5 Exosc7 Exosc8 Exosc9 Fbl Fcf1 Frg1 Ftsj3 Gar1 Helq Imp3 Imp4 Krr1 Las1l Lsm6 Lyar Mdn1 Mphosph10 Mphosph6 Mrm2 Mrm3 Mrto4 Mterf4 Naf1 Nat10 Nhp2 Nol11 Nol6 Nol8 Nol9 Nop10 Nop14 Nop2 Nop53 Npm3 Nsa2 Nsun4 Nsun5 Nvl Pa2g4 Pdcd11 Pes1 Pi…
GO:0006366	Biological Process	transcription by RNA polymerase II	63	101.24	76.82	0	9	22	32	6	22	30	5	6	1.25	4.8	Arrb2 Ccnh Cdk7 Creb1 Ddx21 Drap1 Ell Ercc3 Etv1 Gtf2a1 Gtf2a2 Gtf2b Gtf2e1 Gtf2e2 Gtf2f1 Gtf2f2 Gtf2h1 Gtf2h2 Gtf2h3 Gtf2h4 Gtf2h5 Gtf2i Gtf2ird1 Jund Med1 Med13l Med21 Med24 Med4 Mnat1 Myc Ncapg2 Nfil3 Phrf1 Polr2a Polr2b Polr2c Polr2d Polr2e Polr2f Polr2g Polr2h Polr2i Polr2j Polr2k Pou5f1 Prdm4 Rpap1 Scaf1 Scaf8 Snapc5 Stat5a Taf1 Taf13 Taf3 Taf4 Taf4b Taf7 Tbp Tcf3 Tfdp1 Thrap3 Xbp1
GO:0006396	Biological Process	RNA processing	50	95	71.11	2	5	25	18	5	25	15	5	6.14	0.67	9.16	Adar Ccnl1 Cherp Clp1 Crnkl1 Cstf3 Ddx54 Dicer1 Dkc1 Drosha Exosc1 Exosc10 Exosc8 Exosc9 Grsf1 Hnrnpk Hnrnpul1 Larp7 Lsm4 M1ap Mrm3 Mrpl44 Nol9 Nrde2 Pdcd11 Pnpt1 Pop4 Prpf39 Prpf6 Rcl1 Rngtt Rtca Rtcb Sart3 Sf3a1 Sfswap Snrpd1 Snrpd3 Ssb Sugp1 Sugp2 Trmt2a Trnt1 Trub1 Trub2 U2surp Utp6 Wbp11 Wdhd1 Xab2
GO:0006397	Biological Process	mRNA processing	274	99.91	73.84	3	19	116	136	27	118	112	17	11.45	0.89	12.87	Aar2 Acin1 Adar Akap8l Alkbh5 Alyref Aqr Arl6ip4 Aurkaip1 Bcas2 Bud13 Bud31 C1qbp Cactin Casc3 Ccar2 Cd2bp2 Cdc40 Cdc5l Cdk12 Cdk13 Celf1 Cir1 Clasrp Clp1 Cpsf1 Cpsf2 Cpsf3 Cpsf4 Cpsf6 Cpsf7 Crnkl1 Cstf1 Cstf2 Cstf2t Cstf3 Cwc15 Cwc22 Cwc25 Dbr1 Dcps Ddx1 Ddx17 Ddx20 Ddx39b Ddx41 Ddx46 Ddx47 Ddx5 Dhx15 Dhx8 Dhx9 Ecd Eftud2 Esrp1 Fastkd5 Fip1l1 Fmr1 Frg1 Gcfc2 Gemin2 Gemin5 Gemin6 Gemin7 Gpatch1 G…
GO:0006412	Biological Process	translation	217	109.57	82.92	2	11	51	153	13	55	126	23	15.69	2.19	7.16	Aars Aars2 Abtb1 Aimp1 Aimp2 Cars Cars2 Dars Dars2 Dhx29 Ears2 Eef1b2 Eef1d Eef1e1 Eef1g Eef2 Eefsec Efl1 Eif1 Eif1a Eif1ax Eif1b Eif2a Eif2b1 Eif2b2 Eif2b4 Eif2b5 Eif2d Eif2s1 Eif2s2 Eif2s3x Eif2s3y Eif3a Eif3b Eif3c Eif3d Eif3e Eif3f Eif3g Eif3h Eif3i Eif3k Eif3l Eif3m Eif4a1 Eif4a2 Eif4b Eif4e Eif4e2 Eif4g1 Eif4g2 Eif4g3 Eif4h Eif5 Eif5a Eif5b Eif6 Eprs Etf1 Fars2 Farsa Farsb Fau Gars Gatb Gem…
GO:0006417	Biological Process	regulation of translation	103	100.99	73.87	0	8	43	52	10	46	34	13	11.88	0.84	14.14	Aco1 Ago1 Ago2 Akt2 Aplp1 Casc3 Cnot1 Cnot10 Cnot11 Cnot2 Cnot6 Cnot7 Cnot8 Cnot9 Cyfip1 Dapk1 Dazl Ddx3x Dhx36 Dhx9 Dnajc1 Dnajc3 Eefsec Eif2a Eif2ak1 Eif2ak4 Eif2s1 Eif2s2 Eif4a2 Eif4e Eif4e2 Eif4ebp1 Eif4ebp2 Eif4enif1 Eif4g1 Eif4g2 Eif4g3 Eif5a Eif5b Elavl1 Eprs Fmr1 Foxo3 Fxr1 Fxr2 Gapdh Gemin5 Gtpbp1 Hnrnpl Hnrnpll Igf2bp1 Igf2bp2 Igf2bp3 Impact Ireb2 Kbtbd8 Larp1 Larp4b Lsm14a Lsm14b Magoh…
GO:0006457	Biological Process	protein folding	75	109.98	79.79	1	4	15	55	5	25	40	5	14	1.5	9.33	Ahsa1 Ahsa2 Calr Canx Cct2 Cct3 Cct4 Cct5 Cct6a Cct7 Cct8 Cdc37 Cdc37l1 Clpx Cwc27 Dnaja1 Dnaja2 Dnaja3 Dnajb1 Dnajb11 Dnajb6 Dnajc1 Dnlz Erp44 Fkbp6 Fkbp8 Fkbp9 Grpel1 Grpel2 Hsp90aa1 Hsp90ab1 Hsp90b1 Hspa5 Hspa8 Hspa9 Hspd1 Hspe1 Mesd Nktr Nudc Nudcd2 Nudcd3 P3h1 P4hb Pdcl Pdcl3 Pdia3 Pdia4 Pdrg1 Pfdn1 Pfdn2 Pfdn5 Pfdn6 Ppib Ppic Ppid Ppie Ppif Ppig Ppih Ppil1 Ppil2 Ppil3 Ptges3 Qsox2 Ranbp2 St…
GO:0006468	Biological Process	protein phosphorylation	220	96.63	69.9	4	17	107	92	32	96	80	12	9.48	0.72	13.17	Abl2 Adam10 Adck1 Akt2 Araf Atm Atr Aurka Aurkb Bcr Birc5 Bmpr1a Braf Brd4 Bub1 Bub1b Camk1d Ccnb1 Ccnd1 Ccne1 Ccnt1 Cdc25b Cdc7 Cdk1 Cdk11b Cdk12 Cdk13 Cdk16 Cdk17 Cdk2 Cdk4 Cdk5 Cdk6 Cdk7 Cdk8 Cdk9 Cfl1 Chek1 Chek2 Chuk Clk1 Clk2 Clk3 Clk4 Cops8 Creb1 Csk Csnk1a1 Csnk1d Csnk1e Csnk1g2 Csnk1g3 Csnk2a1 Csnk2a2 Dapk1 Ddr1 Dyrk1a Dyrk3 Eif2a Eif2ak1 Eif2ak4 Epha2 Epha4 Fer Fgfr1 Fnip2 Gak Grk2 Grk6…
GO:0006470	Biological Process	protein dephosphorylation	72	102.15	70.5	0	2	32	38	4	38	23	7	35	0.71	49.3	Acp1 Btrc Cdc25a Cdc25b Ctdnep1 Ctdp1 Ctdsp1 Ctdsp2 Ctdspl2 Cttnbp2nl Dusp1 Dusp11 Dusp12 Dusp14 Dusp16 Dusp27 Dusp4 Dusp6 Dusp9 Eya3 Fam220a Fbxw11 Ilkap Mtmr3 Mtmr4 Pdp1 Ppm1a Ppm1b Ppm1d Ppm1f Ppm1g Ppm1m Ppp1ca Ppp1cb Ppp1cc Ppp1r12a Ppp2ca Ppp2cb Ppp2r2a Ppp2r5a Ppp2r5c Ppp2r5d Ppp2r5e Ppp3cb Ppp3r1 Ppp4r2 Ppp4r3a Ppp4r3b Ppp5c Ppp6c Pten Ptp4a2 Ptp4a3 Ptpn1 Ptpn11 Ptpn12 Ptpn13 Ptpn14 Ptpn2…
GO:0006508	Biological Process	proteolysis	157	103.63	76.77	1	11	51	94	12	58	74	13	12.08	1.24	9.74	Acy1 Adam10 Adam17 Adam19 Adam23 Afg3l1 Afg3l2 Agbl5 Agtpbp1 Alg13 Amz2 Apeh Asrgl1 Atg4b Atg4d Bap1 Blmh Brcc3 Capn10 Capn2 Capn7 Casp3 Casp6 Casp9 Clpp Clpx Cndp2 Cops5 Ctsa Ctsb Ctsd Ctsf Ctsl Ctsz Cyld Desi1 Dld Dnpep Dpp3 Dpp9 Ece1 Eif3f Ermp1 Espl1 Fam111a H13 Hmces Htra1 Htra2 Ide Josd1 Josd2 Lap3 Lgmn Lonp1 Lonp2 Lta4h Mbtps1 Metap1 Metap2 Mindy1 Mindy3 Mipep Mme Mpnd Myrf Mysm1 Nln Npepp…
GO:0006511	Biological Process	ubiquitin-dependent protein catabolic process	160	98.99	73.38	4	21	61	74	23	62	65	10	5.4	0.88	6.14	8030462N17Rik Adrm1 Amfr Anapc11 Anapc2 Arih1 Arih2 Bag6 Bap1 Bfar Birc6 Btrc Cacul1 Cbl Cdc34 Chfr Cnot4 Cops3 Cul1 Cul2 Cul3 Cul4a Cul4b Cul5 Cul7 Cyld Ddb1 Dtl Eloc Fbxl14 Fbxo11 Fbxo45 Fbxo8 Fbxw8 Fem1a Fem1c Gm9774 Hace1 Hdac6 Herpud1 Itch Kctd10 Keap1 Klhl8 Mdm2 Mib1 Ndfip1 Ndfip2 Nedd4 Nedd4l Nploc4 Ntan1 Nub1 Ppp1r11 Psma1 Psma2 Psma3 Psma4 Psma5 Psma6 Psma7 Psma8 Psmc2 Psmd11 Psmd13 Psmd…
GO:0006606	Biological Process	protein import into nucleus	65	102.14	73.5	2	2	27	34	12	22	28	3	15.25	0.91	16.76	Adar Agap3 Appl1 Arntl Cfl1 Cse1l Ddx5 E2f3 Eif4enif1 Elavl1 Fam53a Fam53c Heatr3 Hikeshi Hspa8 Ing1 Ipo11 Ipo13 Ipo4 Ipo5 Ipo7 Ipo8 Ipo9 Kpna1 Kpna3 Kpna4 Kpna6 Kpnb1 Lmna Mbtps1 Med1 Nfkbia Nup107 Nup133 Nup153 Nup155 Nup188 Nup214 Nup50 Nup62 Nup62cl Nup85 Nup88 Nup93 Nup98 Nutf2 Nxt1 Nxt2 Phb2 Phip Pml Pola2 Pom121 Ppp3r1 Pttg1ip Ran Rpain Snupn Syk Tnpo1 Tnpo3 Tpr Trp53 Tsc2 Txnip
GO:0006629	Biological Process	lipid metabolic process	207	103.62	78.73	3	9	75	120	14	67	104	22	16.25	1.56	10.42	4932438A13Rik Aacs Abhd12 Abhd4 Abhd5 Acaa1a Acaa2 Acaca Acad11 Acad8 Acadl Acadm Acads Acadsb Acadvl Acbd3 Acer2 Acer3 Acly Acot7 Acot8 Acox1 Acp6 Acsl1 Acsl3 Acsl4 Acsl5 Adipor1 Adipor2 Agpat2 Agpat3 Agpat5 Agps Aldh3a2 Alms1 Angptl4 Aoah Apoe Asah1 Atp5a1 Atp5b B4galt6 Brca1 Bscl2 Cdipt Cds2 Cept1 Cers2 Cers4 Cers5 Chka Cnep1r1 Cpt1a Cpt1c Cpt2 Crk Crkl Crls1 Crot Cyb5r1 Cyb5r3 Cyp51 Ddhd1 Ddh…
GO:0006631	Biological Process	fatty acid metabolic process	68	106.2	83.67	0	5	19	44	5	16	36	11	12.6	2.24	5.62	Aacs Abhd5 Acaa1a Acaa2 Acaca Acad11 Acadl Acadm Acads Acadsb Acadvl Acot7 Acot8 Acox1 Acsl1 Acsl3 Acsl4 Acsl5 Adipor1 Adipor2 Aldh3a2 Aoah Brca1 Cpt1a Cpt1c Cpt2 Crot Cyb5a Decr2 Degs1 Ech1 Echdc2 Echs1 Eci1 Elovl1 Elovl5 Elovl6 Fads1 Fads2 Fasn Gnpat Gpat4 Hacd2 Hacd3 Hadh Hadha Hadhb Hsd17b4 Lpl Lypla1 Mcat Ndufs6 Pecr Pnpla8 Prkaa1 Prkab1 Prkag1 Ptges2 Ptges3 Ptgis Ptgr1 Scd1 Scd2 Sgpl1 Slc27…
GO:0006811	Biological Process	ion transport	96	103.98	77.34	1	10	34	51	7	37	36	16	7.73	1.18	6.55	Ano6 Atox1 Atp1a1 Atp1b1 Atp1b3 Atp2a2 Atp2b1 Atp2c1 Atp5a1 Atp5b Atp5c1 Atp5d Atp5e Atp5g1 Atp5g3 Atp5h Atp5j Atp5j2 Atp5k Atp5o Atp6ap1 Atp6v0a2 Atp6v0b Atp6v0d1 Atp6v0e Atp6v1a Atp6v1b2 Atp6v1c1 Atp6v1d Atp6v1e1 Atp6v1f Atp6v1g1 Atp6v1h Cachd1 Cacnb3 Clcc1 Clcn3 Cldn4 Clic1 Clic4 Cnnm3 Commd9 Fxn Gpr89 Hvcn1 Itpr1 Itpr3 Kcnk1 Lasp1 Letm1 Lrrc8d Mcoln1 Mfsd5 Nipa2 Piezo1 Pkd2 Racgap1 Ryr3 Saraf…
GO:0006886	Biological Process	intracellular protein transport	169	105.16	76.42	0	16	52	101	11	68	79	11	9.56	1.14	8.39	Acd Ap1b1 Ap1g1 Ap1m1 Ap1s1 Ap1s3 Ap2a2 Ap2b1 Ap2m1 Ap2s1 Ap3b1 Ap3d1 Ap3m1 Ap3s1 Ap3s2 Ap4s1 Arf1 Arf3 Arf4 Arf5 Arf6 Arfip2 Arfrp1 Arl1 Arl4a Arl4c Arl5a Arl5b Arl6 Aspscr1 Bcap29 Bcap31 Cdk5 Chm Clta Cltb Cltc Cog3 Cog7 Copa Copb1 Copb2 Copg1 Copg2 Copz1 Cse1l Cttn Ehd1 Evi5 Fam91a1 Gga2 Gga3 Hdac6 Ift22 Ipo11 Ipo13 Ipo4 Ipo5 Ipo7 Ipo8 Ipo9 Klc1 Kpnb1 M6pr Napa Napg Nsf Pdcd6 Psap Rab10 Rab14 …
GO:0006888	Biological Process	endoplasmic reticulum to Golgi vesicle-mediated transport	77	103.75	75.25	0	6	25	46	5	32	36	4	11.83	1.08	10.95	0610009B22Rik Arcn1 Bcap29 Bcap31 Bet1 Cnih4 Cog3 Copa Copb1 Copb2 Cope Copg1 Copg2 Cul3 Ergic1 Ergic2 Ergic3 Erp29 Gosr1 Gosr2 Hyou1 Kdelr1 Kdelr2 Klhl12 Lman1 Lman2 Mia2 Mia3 Nrbp1 Pdcd6 Pef1 Pgap1 Preb Rangrf Sar1a Sar1b Scfd1 Sec13 Sec16a Sec22b Sec23a Sec23b Sec24a Sec24b Sec24c Sec24d Sec31a Spast Stx17 Stx5a Tbc1d20 Tex261 Tfg Tmed1 Tmed10 Tmed2 Tmed4 Tmed7 Tmed9 Trappc1 Trappc11 Trappc12 …
GO:0006897	Biological Process	endocytosis	90	101.92	75.01	1	7	35	47	13	32	42	3	10.25	1	10.25	Ankfy1 Ap2a2 Ap2b1 Ap2m1 Ap2s1 Ap3m1 Aplp1 Arrb2 Atp6v1h Atp9a Becn1 Bin1 Cdc42 Clint1 Cln3 Csnk1e Csnk1g2 Csnk1g3 Cttn Dbnl Dennd1b Dgkd Dnm1l Dnm2 Ehd1 Ehd4 Epn2 Eps15 Eps15l1 Esyt2 Fkbp15 Flot1 Fnbp1 Fnbp1l Gapvd1 Heatr5a Heatr5b Hip1 Hras Itsn1 Itsn2 Ldlr Ldlrap1 Lrp11 Lrp2 Lrp6 Lrp8 Mib1 Mtmr6 Mtmr9 Myo1e Ncl Necap1 Necap2 Nme1 Npc1 Pacsin2 Picalm Pik3c2a Pik3c3 Pstpip1 Rab22a Rab34 Rab5a Ra…
GO:0006914	Biological Process	autophagy	90	103.06	76.64	1	6	33	50	8	34	42	6	11.86	1.14	10.4	Acbd5 Ambra1 Anxa7 Arfip2 Atg101 Atg12 Atg13 Atg14 Atg16l1 Atg2a Atg2b Atg3 Atg4b Atg4d Atg5 Atg7 Becn1 Calcoco2 Chmp4b Cisd2 Clec16a Cltc Ei24 Fnbp1l Foxo1 Fundc1 Gabarap Gabarapl1 Gabarapl2 Gba Gopc Hmgb1 Map1lc3b Mfn2 Npc1 Nrbf2 Optn Park7 Phf23 Pik3c3 Pink1 Plekhm1 Prkaa1 Psen1 Rab24 Rab7 Rab8a Rb1cc1 Rnf185 Rnf41 Sbf2 Sirt2 Snap29 Sqstm1 Stk11 Stx17 Tbc1d17 Tcirg1 Tecpr1 Tigar Tmbim6 Tmem208…
GO:0006915	Biological Process	apoptotic process	286	101.45	74.34	5	20	111	150	29	119	107	31	10.44	0.93	11.23	1600012H06Rik 4930453N24Rik Acin1 Aen Ahcyl1 Aifm1 Aim2 Aimp1 Aimp2 Akt2 Aktip Apaf1 Api5 Apip Aplp1 Arl6ip1 Atg4d Atg5 Aven Axin1 Babam2 Bad Bag1 Bag3 Bag4 Bag6 Bak1 Bax Bcap29 Bcap31 Bcl10 Bcl2l1 Bcl2l11 Bcl2l13 Bcl7b Bclaf1 Becn1 Bex2 Bex3 Bid Birc2 Birc5 Birc6 Bnip2 Bnip3 Bnip3l Brms1 Bub1 Bub1b C1d C1qbp Caap1 Cadm1 Casp3 Casp6 Casp8ap2 Casp9 Ccar1 Ccar2 Cdca7 Cdip1 Cdk1 Cdk5 Chek1 Chek2 Cia…
GO:0006974	Biological Process	cellular response to DNA damage stimulus	324	96.78	69.92	7	38	146	133	63	133	105	23	6.2	0.65	9.54	Acer2 Actl6a Actr8 Aen Alkbh8 Apc Apex1 Aplf Aptx Armt1 Ascc1 Ascc2 Ascc3 Ash2l Atad5 Atf2 Atm Atmin Atr Atrx Aunip Babam1 Babam2 Bard1 Bax Baz1b Bccip Blm Bod1l Brca1 Brca2 Brcc3 Casp3 Casp9 Cbx1 Cbx5 Ccar2 Ccnd1 Ccnk Cdc5l Cdk2 Cdk7 Cdk9 Cdkn2aip Cdkn3 Cenps Cenpx Cep63 Cetn2 Chaf1a Chaf1b Chchd6 Chd1l Chd2 Chek1 Chek2 Cib1 Cinp Clspn Ctc1 Cul4a Cul4b Dclre1b Dcun1d5 Ddb1 Ddias Ddx11 Dna2 Dtl E…
GO:0006979	Biological Process	response to oxidative stress	62	111.88	80.95	1	1	16	44	6	17	26	13	30	1.7	17.65	Abcc1 Aifm1 Apoe Atox1 Cat Coq7 Cst3 Epas1 Ercc1 Ercc3 Ercc8 G6pdx Gab1 Gclc Gclm Gpx1 Gpx2 Grk2 Hmox1 Hmox2 Ide Idh1 Lias Map2k1 Mapk8 Ndufa12 Ndufa6 Ndufs2 Ndufs8 Nfkb1 Nqo1 Ogg1 Oxr1 Oxsr1 Park7 Pink1 Pnkp Ppif Ppp1r15b Prdx1 Prdx2 Prdx3 Prdx4 Prdx5 Prdx6 Prkcd Prnp Psen1 Psip1 Pxdn Rbpms Rcan1 Selenok Sirt1 Sod1 Sod2 Srxn1 Tor1a Trp53 Txnip Txnrd1 Wrn
GO:0007015	Biological Process	actin filament organization	59	106.03	73.76	0	8	17	34	6	25	23	5	6.38	0.9	7.09	Abl2 Actn1 Actr2 Actr3 Actr3b Arf1 Arhgap12 Arhgap17 Arhgef2 Bcar1 Brk1 Cd2ap Cdc42 Cfl1 Cgnl1 Coro1b Coro1c Diaph1 Dlg1 Elmo2 Enah Fat1 Fscn1 Hip1 Kptn Marcks Marcksl1 Mprip Mtss1 Myo19 Myo1b Myo1c Myo1e Nck1 Nlrp4f Ooep Prkci Rac1 Rhoa Rhob Rhobtb2 Rhobtb3 Rnd2 Rnd3 Rufy3 Shroom2 Shroom3 Shroom4 Spire1 Srf Tmod3 Tmsb4x Tpm1 Tpm2 Tpm3 Tpm4 Triobp Wasl Zbed3
GO:0007030	Biological Process	Golgi organization	61	98.47	68.59	0	6	31	24	8	30	21	2	9.17	0.61	15.03	Arfgef1 Arhgap21 Arhgef7 Arl1 Atl2 Atl3 Bag5 Bcas3 Blzf1 Cdc42 Clasp1 Clasp2 Cltc Cog2 Cog3 Cog4 Cog7 Csnk1a1 Csnk1d Cul7 Dym Fbxw8 Gak Gbf1 Golph3 Gorasp1 Gorasp2 Hace1 Hikeshi Hook1 Huwe1 Lman1 Lman2 Myo18a Nploc4 Nsfl1c Optn Pi4k2a Pi4k2b Rab2a Sec16a Stx17 Surf4 Tango2 Tbc1d20 Tjap1 Tmed1 Tmed10 Tmed2 Tmed4 Tmed7 Tmed9 Trappc11 Trappc12 Trappc8 Ubxn2a Ubxn2b Uso1 Vcpip1 Vmp1 Zw10
GO:0007049	Biological Process	cell cycle	436	96.44	71.04	7	50	195	184	64	189	164	19	6.65	0.72	9.24	Abraxas2 Actr8 Ahctf1 Ajuba Anapc1 Anapc10 Anapc11 Anapc13 Anapc15 Anapc16 Anapc2 Anapc4 Anapc5 Anapc7 Ankle2 Anln Anxa11 Appl1 Arf6 Arhgef2 Arl2 Arl3 Arl8b Arpp19 Aspm Atm Aurka Aurkb Avpi1 Babam1 Babam2 Banp Bccip Becn1 Bex2 Birc5 Birc6 Bod1 Bora Brca1 Brca2 Brcc3 Brd7 Bub1 Bub1b Bub3 Cacul1 Casp8ap2 Ccar1 Ccar2 Ccdc124 Ccna2 Ccnb1 Ccnb2 Ccnd1 Ccnd3 Ccndbp1 Ccne1 Ccne2 Ccnf Ccng1 Ccnh Ccnk Ccnt…
GO:0007059	Biological Process	chromosome segregation	76	94.31	69.53	0	8	41	27	7	41	26	2	8.5	0.58	14.66	Abraxas2 Arl8b Banf1 Bex4 Birc5 Brca1 Brd4 Bub1 Bub3 Cdca2 Cdk5rap2 Cdt1 Cenpc1 Cenpe Cenpf Cenph Cenpn Cenpt Cenpw Cep85 Ciao1 Ctcf Ddx3x Dlgap5 Dsn1 Esco2 Espl1 Hjurp Incenp Kif2c Knl1 Knstrn Mau2 Mis12 Mis18a Mms19 Naa60 Ndc80 Nde1 Ndel1 Nek2 Ntmt1 Numa1 Nup37 Nup43 Oip5 Phf13 Pmf1 Ppp1r7 Ppp2r1a Pttg1 Rad21 Rcc1 Rps3 Seh1l Sgo1 Ska1 Ska2 Ska3 Slc25a5 Smc5 Spag5 Spc25 Srpk1 Stag1 Stag2 Tlk1 Tl…
GO:0007155	Biological Process	cell adhesion	99	102.64	77.91	0	10	32	57	6	38	46	9	8.9	1.25	7.12	Aatf Abl2 Ackr3 Ada Adam17 Adam23 Afdn Aggf1 Ajuba Aplp1 Arvcf Atp1b1 Bcam Bcar1 Cadm1 Cd164 Cd24a Cd9 Cdh1 Cdh3 Cfdp1 Cib1 Cldn4 Clstn1 Cntnap2 Col18a1 Ctnna1 Ctnnal1 Ctnnb1 Ctnnd1 Cxadr Dgcr2 Dst Efnb2 Emb Epha2 Epha4 Ext1 F11r Fblim1 Fer Fermt2 Flot2 Fn1 Folr1 Grhl2 Icam1 Itga3 Itga6 Itgav Itgb1 Itgb1bp1 Itgb5 Jam3 Jup Lama3 Lamb1 Lamc1 Lamc2 Maea Mfge8 Mpzl2 Myh10 Myh9 Nectin2 Nectin3 Neo1 Ni…
GO:0007165	Biological Process	signal transduction	182	98.62	73.5	4	19	72	87	25	74	63	20	6.91	0.84	8.23	Abr Ackr3 Adgra3 Adgrl2 Adgrv1 Afdn Agap3 Akap12 Akap9 Ank3 Araf Arhgap11a Arhgap12 Arhgap17 Arhgap19 Arhgap21 Arhgap29 Arhgap30 Arhgap32 Arhgap35 Arhgap5 Arrb2 Axin1 Bcar1 Bcar3 Bcr Bex1 Bex2 Bex3 Braf Cabin1 Calcoco1 Cbl Ccnd3 Cdk2 Cdk4 Chn1 Dapk1 Depdc1a Dgka Dgkd Dgke Dgkh Dgkz Dlc1 Erbin F2r Fadd Fer Fzd5 Fzd7 Gab1 Gapvd1 Gdf3 Gja1 Gkap1 Gna11 Gna12 Gna13 Gnai1 Gnai2 Gnai3 Gnas Gnb1 Gnb2 Gng…
GO:0007275	Biological Process	multicellular organism development	278	96.24	69.47	7	27	124	120	43	134	85	16	7.18	0.57	12.6	2210016L21Rik Ackr3 Adgrv1 Agfg1 Aggf1 Ago2 Agrn Ahctf1 Aida Aimp2 Akirin2 Akt2 Ambra1 Apaf1 Arhgef2 Arid3b Arvcf Asb1 Axin1 B3gnt5 Banp Bex1 Bin1 Btbd7 Bzw2 C1galt1 Cactin Cadm1 Cbll1 Ccdc85c Cchcr1 Ccsap Cenpe Cep131 Cfdp1 Cited2 Clptm1 Cnot1 Cnot2 Cr1l Csrp2 Cux1 Cyfip1 D1Pas1 Dab1 Dact1 Dazap1 Dazl Dcaf7 Ddr1 Ddx11 Ddx4 Deaf1 Dhx36 Disp1 Dll1 Dnase2a Donson Dppa3 Dppa4 Dppa5a Dvl2 Dync2li1 Ed…
GO:0007283	Biological Process	spermatogenesis	139	98.76	70.56	7	13	54	65	22	59	49	9	5.95	0.72	8.26	4932438A13Rik Acox1 Agfg1 Akap9 Alkbh5 Ankrd49 Ap3b1 Arid4b Arntl Aspm Atrx Bag6 Bax Bcl2l1 Bcl2l11 Brca2 Bsg Cadm1 Ccdc136 Ccnyl1 Cdk16 Cdyl Cep131 Cfap43 Cib1 Crkl D1Pas1 Dazap1 Dazl Ddx4 Dhx36 Dnaja1 Dnmt3a Dnmt3l Eif4g3 Ercc1 Fkbp6 Ggnbp2 Gja1 Gmcl1 Golga3 Gorasp2 Gsr H3f3a H3f3b Herc2 Herc4 Hmgb2 Hook1 Hormad1 Hsf2bp Ift20 Ift81 Ing2 Inpp5b Iqcg Jam3 Kdm2b Kdm3a Lamp1 Larp7 Lgr4 M1ap Map7 Me…
GO:0007399	Biological Process	nervous system development	121	99.82	73.66	2	11	48	60	17	47	48	9	8.31	0.89	9.34	Abi2 Actl6a Adgrv1 Ambra1 Anapc2 Apc Arf6 Arhgef2 Arhgef7 Arid1a Atxn10 Bax Bex1 Bmpr1a Bzw2 Camk1d Ccdc88a Cdc20 Cdc42 Cdk5 Chn1 Crmp1 Ctnnb1 Cyfip1 D16Ertd472e Dab1 Dact1 Deaf1 Dll1 Dpf2 Ect2 Efnb2 Eif2ak4 Elp3 Enah Enc1 Epha4 Fbxo45 Fmr1 Fn1 Fnbp1 Fut9 Gsk3a Gsk3b Hes6 Ift88 Igf2bp1 Igf2bp2 Igf2bp3 Impact Ina Intu Irf2bpl Kat2a Kif2a Lrp2 Map1b Metrn Mtss1 N4bp3 Nap1l1 Nav1 Nav2 Nde1 Ndel1 Ndu…
GO:0007420	Biological Process	brain development	62	99.21	67.48	1	8	24	29	14	25	21	2	5.89	0.59	9.98	Abr Adgrl2 Apaf1 Arl6 Aspm Atm B3gnt5 Bag6 Bcr Bptf Brca2 C2cd3 Cdk5rap2 Cfap43 Chd8 Dhx37 Diaph1 Ext1 Fgfr1 Gas8 Grhl2 Hspg2 Ift172 Ift88 Med1 Myh10 Napa Ncoa6 Ndufs4 Nefh Nf2 Nipbl Nme7 Nodal Pafah1b2 Pafah1b3 Pbx2 Plxnb2 Pomk Pou3f1 Ppt1 Psen1 Ptch1 Ptpn11 Pygo2 Rab3gap1 Rogdi Scyl2 Shroom2 Shroom4 Smg9 Spata5 Stxbp3 Tbc1d23 Tmx2 Tubgcp2 Tulp3 Ufc1 Ufm1 Ugp2 Utp3 Zfp335
GO:0007507	Biological Process	heart development	93	100.64	70.71	2	11	32	48	10	43	36	4	6.15	0.75	8.2	Acadm Adam19 Ap1b1 Ap2b1 Asxl2 Atm Bcor Bmpr1a Cacybp Casp3 Ccm2 Cep290 Cited2 Crkl Ctnnb1 Cxadr Dvl2 Ece1 Ep300 Fgf15 Fn1 Foxp1 Gab1 Gja1 Gjc1 Gna11 Grk2 Gys1 Hexim1 Id3 Ift172 Ift74 Ift88 Isl1 Jmjd6 Kctd10 Kdm6a Kif3a Lrp2 Map2k1 Map2k2 Map2k5 Mapk1 Mdm2 Med1 Mib1 Mterf4 Mthfd1 Myh10 Ncoa6 Nfatc3 Nipbl Nodal Nrp2 Pbrm1 Pdlim1 Pdlim5 Pdlim7 Pkd2 Pkp2 Ppp3cb Ppp3r1 Prkar1a Psen1 Ptcd2 Pten Ptk7 P…
GO:0008033	Biological Process	tRNA processing	68	101.2	74.75	1	4	26	37	8	27	27	6	12.6	0.94	13.4	Adat2 Cdk5rap1 Clp1 Ctu1 Ctu2 Ddx1 Dtwd1 Dtwd2 Dus1l Dus2 Dus3l Elac2 Elp2 Elp3 Elp4 Elp5 Elp6 Fars2 Grsf1 Hsd17b10 Lage3 Lcmt2 Lsm6 Mettl1 Mettl2 Mettl6 Nat10 Nsun2 Osgep Pop1 Pop4 Pop5 Pop7 Ptcd1 Pus1 Pus10 Pus3 Pus7 Pusl1 Qtrt1 Rpp25 Rpp30 Rpp38 Rpp40 Rpusd4 Rtcb Ssb Tprkb Trit1 Trmo Trmt1 Trmt10c Trmt11 Trmt12 Trmt1l Trmt5 Trmt6 Trnt1 Trub2 Tsen15 Tsen2 Tsen34 Tyw1 Tyw3 Tyw5 Urm1 Wdr4 Zbtb8os
GO:0008150	Biological Process	biological_process	397	104.35	76.68	6	40	116	235	50	133	162	52	7.63	1.17	6.52	0610010F05Rik 1110004F10Rik 1110038F14Rik 1110059E24Rik 1700001L05Rik 1700017B05Rik 1700019D03Rik 1700024B05Rik 1700025G04Rik 1700030K09Rik 1700123O20Rik 1810013L24Rik 1810030O07Rik 1810055G02Rik 2010204K13Rik 2210418O10Rik 2310011J03Rik 2310057M21Rik 2310061I04Rik 2410004B18Rik 2510039O18Rik 2610001J05Rik 2610037D02Rik 2610318N02Rik 2610507B11Rik 2700062C07Rik 2810004N23Rik 2810025M15Rik 3110040…
GO:0008152	Biological Process	metabolic process	73	103.33	78.58	0	3	29	41	6	26	35	6	23.33	1.28	18.23	Aass Acaca Alad Aldh18a1 Alg13 Alkbh8 Atic Bdh1 Braf Cad Camk1d Dctd Dna2 Dnmt1 Dnph1 Enpp3 Ephx2 Eprs Fasn Fdft1 Fuca1 Fuca2 Ganab Gart Gba Gba2 Gla Glb1 Gne Gusb Gys1 H6pd Hadha Hexa Hexb Hk1 Hk2 Hltf Hyal2 Ide Man1a2 Man1b1 Man2b1 Manba Me2 Mthfd1 Mthfd2 Mthfr Nt5c2 Nthl1 Ogg1 Paics Pak1 Pak2 Papss1 Pfkl Pfkm Pfkp Pkm Pnkp Prdx6 Pygb Rngtt Rrm1 Samhd1 Smpdl3b Spast Tiparp Ugdh Umps Wrn Xrcc6 Z…
GO:0008283	Biological Process	cell population proliferation	93	104.98	78.37	1	2	30	60	9	28	51	5	30	1.51	19.87	Anxa7 Ascc3 Atad5 Bad Bak1 Bax Bcl2l1 Bop1 Brca2 Bysl Cdk1 Cdk5rap3 Cep120 Cited2 Cks1b Cks2 Cops2 Crebbp Ctnnb1 Cul1 Dazap1 Ddx41 Dicer1 E2f8 Ecd Ercc1 Esrrb Ext1 Fbxw8 Fer Fgf5 Fpgs Glul Gnai2 Gnb1 Gng2 Gnl3 Gpx1 Grhl2 H3f3a H3f3b Kank1 Kat2a Larp1 Lrp2 Map2k1 Map4k1 Map7 Mcm10 Mcm7 Melk Mki67 Morf4l1 Mre11a Mrps27 Mvp Myc Myh10 Naa60 Nbn Nelfb Ogfod1 Otud6b Pak1ip1 Pdk1 Pdpn Pes1 Polr3g Ppp1r8…
GO:0008284	Biological Process	positive regulation of cell population proliferation	178	104.18	75.73	3	15	58	102	20	66	77	15	8.89	1.07	8.31	Acer2 Acer3 Adam10 Adam17 Akirin2 Akt2 Anp32b Ash2l Bcl2l1 Birc6 Bloc1s2 Brk1 Cacul1 Calr Carm1 Ccar1 Ccnd1 Ccnd3 Cd38 Cd81 Cdc20 Cdc7 Cdca7l Cdk2 Cdk4 Cep131 Cib1 Clu Cnbp Cnot6 Cnot7 Cnot8 Col18a1 Cops9 Crip2 Crkl Csnk2a1 Cst3 Ctnnb1 Cul4a Ddrgk1 Derl2 Dkc1 Dlg1 Dll1 Dot1l E2f3 Eapp Efnb2 Eif5a Epcam Ezh2 F2r Fam98a Fam98b Fbxo5 Fer Fgf15 Fgf4 Fgf5 Fgfbp1 Fgfr1 Fn1 Fnta Fntb Fxn Fzr1 Gadd45gip1…
GO:0008285	Biological Process	negative regulation of cell population proliferation	128	99.14	72.67	2	6	58	62	16	56	47	9	15	0.78	19.23	Ackr3 Agtpbp1 Aimp2 Ambra1 Apc Arid2 Asph Atf5 Bak1 Bap1 Bax Becn1 Brd7 Btg1 Cd9 Cdc73 Cherp Cib1 Cnot7 Cops8 Csk Ctcf Cth Ctnnb1 Ddah1 Ddr1 Ddx20 Dhcr24 Dlc1 Dll1 Dnaja3 Dusp1 Eef1e1 Eif2ak1 F2r Fntb Foxo4 Fzd5 Ggnbp2 Gja1 Glmn Gtpbp4 Hmox1 Hras Ifitm3 Igfbp3 Ing1 Ing2 Ing5 Inpp5d Irf1 Itgb1 Itgb1bp1 Jarid2 Kank2 Kars Kat2b Kifap3 Klf11 Lmna Map2k1 Men1 Mtbp Nf2 Npm1 Nup62 Optn Pbrm1 Pdcd5 Pdpn …
GO:0008360	Biological Process	regulation of cell shape	63	101.65	72.68	2	5	23	33	11	25	23	4	8	0.75	10.67	Aldoa Anxa7 Arhgap35 Arhgdia Arhgef18 Brwd1 Brwd3 Cdc42ep2 Cdc42ep3 Cdc42se1 Cdc42se2 Cfdp1 Crk Cyfip1 Diaph1 Dlc1 Dlg1 Dnmbp Epb41 Epb41l2 Epb41l3 Eps8 Ezr F11r Fblim1 Fermt2 Fgd1 Fmnl2 Fn1 Gna12 Gna13 Hck Hexb Icam1 Limd1 Mkln1 Msn Myh10 Myh14 Myh9 Myl12a Myl12b Myo10 Pdpn Phip Plxnb2 Prpf40a Ptk2 Rac1 Rdx Rhoa Rhob Rhobtb2 Rhobtb3 Rnd2 Rnd3 Sema4d Shroom3 Slc9a3r1 Spta1 Tbccd1 Wdr1 Zmpste24
GO:0008380	Biological Process	RNA splicing	224	101.11	74.6	2	14	88	120	22	92	97	13	13	0.96	13.54	Aar2 Acin1 Alyref Aqr Arl6ip4 Bcas2 Bud13 Bud31 C1qbp Cactin Casc3 Ccar2 Ccdc130 Cd2bp2 Cdc40 Cdc5l Cdk12 Cdk13 Celf1 Cir1 Clasrp Crnkl1 Cwc15 Cwc22 Cwc25 Dcps Ddx17 Ddx20 Ddx39b Ddx41 Ddx46 Ddx47 Ddx5 Dhx15 Dhx8 Dhx9 Ecd Eftud2 Esrp1 Fmr1 Frg1 Fus Gcfc2 Gemin2 Gemin5 Gemin6 Gemin7 Gpkow Hnrnpa1 Hnrnpa2b1 Hnrnpa3 Hnrnpc Hnrnpf Hnrnph1 Hnrnpk Hnrnpm Hnrnpu Hspa8 Ik Isy1 Ivns1abp Iws1 Jmjd6 Khsrp L…
GO:0010468	Biological Process	regulation of gene expression	155	98.12	73.22	6	17	63	69	28	51	66	10	5.74	0.96	5.98	Aco1 Adnp2 Aff1 Aff3 Aff4 Alkbh1 Apoe Atf5 Atp1b1 Atxn7l3b Brd2 C1d Cactin Cdh1 Cdk11b Cdk2 Cdk4 Cdk6 Cggbp1 Chd8 Chek1 Cln3 Coq7 Crkl Ctnnb1 Dhrs7b Dicer1 Dmd Dnm1l Dnmt1 Dnmt3a Dnmt3b Dppa5a Drosha Ezh2 Fech Fgf4 Fgfr1 Fkbp8 Fn1 Fubp1 Fubp3 Fut8 Grhl2 Hif1a Hmg20a Hmg20b Hnrnpab Hnrnpd Hnrnpdl Hnrnpk Igf2bp1 Igf2bp2 Igf2bp3 Ireb2 Irf1 Irf3 Isl1 Kdm3a Kdm4c Kdm6a Khsrp Klf5 Kmt2c Lncenc1 Map3k4 …
GO:0010628	Biological Process	positive regulation of gene expression	170	98.74	71.47	3	18	70	79	31	68	60	11	7.1	0.72	9.86	Adam19 Afdn Ago1 Ago2 Akt2 Ank3 Arrb2 Atf2 Atf4 Atm Atmin Braf Brca1 Calcoco1 Calr Cdh3 Cdk1 Cdk6 Cited2 Clu Cnn2 Crebbp Ctcf Ctnnb1 Ddrgk1 Ddx3x Ddx58 Dhx36 Dicer1 Dll1 Dnmt1 Dnmt3b Drosha Dtnbp1 E2f1 Eif2ak4 Ep300 Ephx2 Erp29 Etv4 Ezr Fam98a Fam98b Fbln1 Fgf15 Fgf4 Fgf5 Fmr1 Fn1 Fubp1 Fubp3 Gabpa Gja1 Gsk3a Gsk3b Hcfc1 Hif1a Hmgb2 Hnrnpd Hnrnpu Hras Hspa4 Hspa8 Id3 Ikbkg Iqgap3 Itga3 Kat6a Kdm2…
GO:0010629	Biological Process	negative regulation of gene expression	115	99.31	69.46	0	12	49	54	14	53	40	8	8.58	0.72	11.92	Adam10 Adipor2 Akirin2 Anapc2 Anxa7 Apoe Aurka Axin1 Bak1 Bbs2 Ccdc3 Ccnb1 Cited2 Cnot7 Cnpy2 Creb1 Crkl Ctcf Ctnnb1 Ddrgk1 Dicer1 Dnmt1 Eif4a3 Erp29 Ezh2 Fbxw7 Fgf15 Fgfr1 Flcn Flot2 Fmr1 Ggnbp2 Gja1 Hif1a Hmgb2 Hnrnpd Hnrnpk Hras Hspa4 Id3 Iqgap3 Kdm2a Keap1 L3mbtl2 Ldlr Lgmn Map2k1 Map2k2 Mapt Max Mbd1 Mdm2 Mif Morc1 Myadm Myc Mycn Ncor1 Ndfip1 Ndfip2 Nfkb1 Nme1 Noct Npm1 Nr1h2 Park7 Parp9 Paw…
GO:0010976	Biological Process	positive regulation of neuron projection development	62	102.62	71.01	2	10	17	33	10	28	19	5	4.17	0.63	6.62	Abl2 Adam17 Ankrd27 Apoe Arhgap35 Atf1 Camk1d Cbfa2t2 Cd24a Ddx56 Dmd Ehd1 Enc1 Ep300 Fbxo38 Fgfr1 Fig4 Fut9 Gprc5b Grn Hnrnpk Hspa5 Ikbkb Itga3 Itga6 Itgb1 Itpr1 Kat2b Katnb1 Kdm1a Kidins220 Lrp6 Mapt Mark2 Mdk Mob2 Mtor Nck1 Nfe2l2 Nme1 P3h1 Plxnb2 Ppp2r5d Prkci Ptbp1 Ptk7 Qk Ranbp1 Rap1a Rapgef1 Rrn3 Scarb2 Setx Sirt1 Snx3 Stmn2 Tmem30a Tsc2 Twf1 Twf2 Ube2v2 Washc5
GO:0015031	Biological Process	protein transport	392	101.5	73.86	3	33	149	207	47	154	172	19	9.89	0.95	10.41	Aaas Aagab Actn4 Aftph Ahctf1 Akap8 Aktip Ankrd27 Ap1b1 Ap1g1 Ap1m1 Ap1s1 Ap1s3 Ap2a2 Ap2b1 Ap2m1 Ap2s1 Ap3b1 Ap3d1 Ap3m1 Ap3s1 Ap3s2 Ap4s1 Ap5m1 Appbp2 Arcn1 Arf1 Arf3 Arf4 Arf5 Arf6 Arfgap1 Arfgap2 Arfgef1 Arfgef2 Arl3 Arl6 Arl8b Arrb2 Arrdc3 Arrdc4 Atg16l1 Atg3 Atg4b Atg4d Atg7 Bbs2 Bcap29 Bcap31 Bet1 Blzf1 Btf3 C2cd5 Ccdc91 Ccdc93 Cd63 Cenpf Cep290 Cep41 Cetn2 Cetn3 Chchd4 Chmp1a Chmp1b Chmp2…
GO:0016055	Biological Process	Wnt signaling pathway	85	96.51	67.57	3	11	35	36	18	37	27	3	5.07	0.55	9.22	2210016L21Rik Amfr Amotl2 Apc Arl6 Axin1 Bcl7b Brd7 Btrc Calcoco1 Ccar2 Ccdc88c Ccnd1 Ccne1 Ccny Cdc73 Chd8 Csnk1a1 Csnk1d Csnk1e Csnk1g2 Csnk1g3 Csnk2a1 Csnk2a2 Csnk2b Ctnnb1 Ctnnbip1 Ctr9 Cul3 Cyld Daam1 Dact1 Ddb1 Ddx3x Dvl2 Fbxw11 Fermt2 Fzd5 Fzd7 Gid8 Gpc4 Grk6 Gsk3a Gsk3b Hbp1 Klhl12 Lef1 Leo1 Lgr4 Lrp6 Lrrfip2 Macf1 Mark2 Mesd Myc Nxn Otulin Paf1 Pias4 Pkd2 Prkaa1 Ptk7 Rnf138 Rnf146 Rtf1 R…
GO:0016192	Biological Process	vesicle-mediated transport	146	107.38	76.74	1	8	46	91	10	56	72	8	15.22	1.21	12.58	Ap1b1 Ap1g1 Ap1m1 Ap1s1 Ap1s3 Ap2a2 Ap2b1 Ap2m1 Ap2s1 Ap3b1 Ap3d1 Ap3m1 Ap3s1 Ap3s2 Ap4s1 Arcn1 Arf1 Arf3 Arf4 Arf5 Arf6 Arfgap1 Arfgap2 Arl1 Arl4a Arl4c Arl5a Arl5b Arl6 Bcap29 Bcap31 Bet1 Blzf1 Ccz1 Chm Chmp1a Clint1 Clta Cltb Cltc Cnih1 Cnih4 Copa Copb1 Copb2 Cope Copg1 Copg2 Copz1 Cul3 Ergic1 Ergic2 Ergic3 Gdi1 Gdi2 Gga2 Gga3 Golt1b Gosr1 Gosr2 Hspa14 Hspa8 Jagn1 Kdelr1 Kdelr2 Kif1b Klhl12 Kx…
GO:0016310	Biological Process	phosphorylation	260	97.57	72.25	7	19	121	113	34	111	99	16	9	0.79	11.39	Abl2 Adck1 Adk Adpgk Agk Ak1 Ak2 Akt2 Aldh18a1 Araf Atm Atr Aurka Aurkb Baz1b Bckdk Bcr Bmpr1a Braf Bub1 Bub1b Camk1d Cdc7 Cdk1 Cdk11b Cdk12 Cdk13 Cdk16 Cdk17 Cdk2 Cdk4 Cdk5 Cdk6 Cdk7 Cdk8 Cdk9 Chek1 Chek2 Chka Chuk Ckb Clk1 Clk2 Clk3 Clk4 Clp1 Cmpk1 Csk Csnk1a1 Csnk1d Csnk1e Csnk1g2 Csnk1g3 Csnk2a1 Csnk2a2 Dapk1 Dcaf1 Dcakd Dck Ddr1 Dgka Dgkd Dgke Dgkh Dgkz Dtymk Dyrk1a Dyrk3 Eif2ak1 Eif2ak4 Eph…
GO:0016311	Biological Process	dephosphorylation	59	98.99	67.61	0	1	31	27	3	38	17	1	58	0.44	131.82	Acp6 Alpl Armt1 Bpnt1 Cdkn3 Dusp1 Dusp11 Dusp12 Dusp14 Dusp16 Dusp27 Dusp4 Dusp6 Ephx2 Fra10ac1 Hdhd2 Impa1 Inpp5b Inpp5f Mdp1 Minpp1 Mtmr14 Mtmr2 Mtmr3 Mtmr4 Mtmr6 Mtmr7 Nt5c Nt5c3 Nt5dc2 Pgp Phospho2 Plpp3 Pnkp Ppm1a Ppp1ca Ppp4c Psph Pten Ptp4a1 Ptp4a2 Ptp4a3 Ptpn1 Ptpn11 Ptpn12 Ptpn13 Ptpn14 Ptpn2 Ptpn23 Ptpn3 Ptpn4 Ptpn6 Ptpra Ptprf Ptprg Ptprk Ptprs Rngtt Ssh1
GO:0016477	Biological Process	cell migration	92	99.1	72.48	2	12	37	41	12	41	34	5	5.57	0.74	7.53	Abi2 Apc Arf4 Arhgap35 Arpc5 Arpc5l Avl9 Bcar1 Ccdc88a Cd151 Cd24a Cd2ap Cd63 Cdc42 Cdk5 Clasp2 Cln3 Coro1b Coro1c Cthrc1 Cul3 Dock5 Elmo2 Epha2 Fmnl2 Fscn1 Fut8 Golph3 Gpc4 Gsk3a Gsk3b Iqgap1 Itgav Itgb1 Itgb5 Jam3 Jup Knstrn Lama3 Lamb1 Lamc1 Lima1 Limd1 Mapre1 Mdk Myo18a Nars Nck1 Nckap1 Nde1 Ndel1 Nodal Nup62 Pafah1b1 Pak1 Palld Pdpk1 Phb2 Pik3c2a Pik3ca Plcg1 Podxl Prkci Prkcz Prpf40a Pten P…
GO:0016567	Biological Process	protein ubiquitination	194	97.45	71.02	4	20	90	80	30	80	74	10	7.08	0.76	9.32	Aktip Amfr Anapc11 Anapc16 Anapc7 Arih1 Arih2 Arrb2 Arrdc4 Asb1 Atg3 Bfar Birc6 Brap Brca1 Btrc Cand1 Cand2 Cbl Cbll1 Ccnb1ip1 Ccnc Ccnf Cdc16 Cdc23 Cdc27 Cdc34 Cdk8 Chfr Cnot4 Cop1 Crbn Cul1 Cul2 Cul3 Cul4a Cul4b Cul5 Cul7 Dcaf1 Dcaf15 Dcaf17 Ddb1 Det1 Dtx1 Dtx2 Dzip3 Eipr1 Enc1 Fancl Fbxl3 Fbxl5 Fbxo11 Fbxo45 Fbxo9 Fbxw11 Fbxw5 Fbxw7 Fbxw8 Fem1b Gan Hace1 Hectd1 Herc2 Herc4 Hltf Huwe1 Itch Kcmf…
GO:0017148	Biological Process	negative regulation of translation	55	102.9	74.53	0	2	23	30	6	22	21	6	26.5	0.96	27.6	Calr Caprin1 Caprin2 Celf1 Cnot1 Cnot10 Cnot7 Cnot8 Cnot9 Dapk1 Ddx3x Ddx6 Dhfr Dhx36 Eif2ak1 Eif2ak4 Eif4a3 Eif4e Eif4e2 Eif4ebp1 Eif4ebp2 Eif4enif1 Enc1 Eprs Fmr1 Fxr1 Fxr2 Gapdh Gigyf2 Igf2bp1 Ilf3 Ireb2 Larp1 Lin28a Lsm14a Malsu1 Mrpl13 Ncl Otud6b Paip2 Paip2b Patl1 Pcif1 Pus7 Rack1 Rara Rida Rnf139 Rpl13a Rps3 Shmt1 Syncrip Trim71 Tyms Wt1
GO:0018105	Biological Process	peptidyl-serine phosphorylation	84	96.36	70.19	0	6	43	35	12	38	29	5	13	0.68	19.12	Akt2 Atm Atr Aurka Cab39 Camk1d Cdc7 Cdk1 Cdk2 Cdk5 Chek2 Chuk Clk1 Clspn Csnk1a1 Csnk1d Csnk1e Csnk1g2 Csnk1g3 Csnk2a1 Csnk2a2 Dyrk1a Dyrk3 Grk2 Gsk3a Gsk3b Hipk1 Hk1 Ikbkb Ilk Map4k1 Mapk1 Mapk14 Mapk3 Mapk7 Mapk8 Mapk9 Mapkapk3 Mark2 Mark3 Mast2 Mastl Morc3 Mtor Pak2 Pbk Pdk1 Pdk3 Pdpk1 Pink1 Pkn1 Pkn2 Plk1 Plk2 Prkcd Prkci Prkcz Rock1 Rock2 Rps6ka1 Rps6ka3 Rps6ka6 Rps6kb1 Sgk1 Sgk3 Smg1 Smtnl…
GO:0019827	Biological Process	stem cell population maintenance	50	97.72	75.98	2	4	20	24	8	16	23	3	7.33	1.08	6.79	Apc Arid1a Bmpr1a Cdc73 Ctnnb1 Ctr9 Ddx6 Dicer1 Dppa2 Eif4e Eif4enif1 Esrrb Fgf4 Fgfr1 Fzd7 Gnl3 Kdm4c Leo1 Lin28a Lsm1 Med10 Med14 Med15 Med17 Med21 Med24 Med28 Med7 Mettl14 Mettl3 Mtf2 Nanog Nipbl Nkap Nodal Paf1 Pou5f1 Rif1 Rtf1 Sall4 Setd6 Smarca4 Smc1a Smc3 Smc5 Sox2 Stag2 Tcl1 Tet1 Tpt1
GO:0030030	Biological Process	cell projection organization	76	98.49	70.14	2	7	33	34	5	41	28	2	7.44	0.65	11.45	2700049A03Rik Actr3 Arl6 Armc9 Asap1 Atp6v0d1 Atp6v1d Aurka B9d1 Bbs2 C2cd3 Capzb Ccdc28b Ccdc66 Ccdc88a Ccp110 Cep131 Cep152 Cep19 Cep250 Cep290 Cep41 Cep78 Cep83 Cep89 Cfl1 Cluap1 Cul3 Dnaaf5 Dync2li1 E2f4 E2f5 Ehd1 Flna Ift20 Ift43 Ift52 Ift74 Ift81 Ift88 Ilk Intu Iqcb1 Itgb1 Kif3a Mks1 Mtor Nek1 Nubp1 Nubp2 Ofd1 Pcm1 Pdcl Pkn2 Poc1a Ptpn23 Rab34 Rab8a Rabep2 Rfx2 Rpgr Snap29 Snx10 Ssx2ip Tctn…
GO:0030036	Biological Process	actin cytoskeleton organization	83	107.6	73.67	1	6	25	51	6	38	33	6	10.86	0.89	12.2	Abl2 Abr Actr2 Amotl2 Arfip2 Arhgef18 Bcar1 Bcr Brk1 Cap1 Capza1 Capza2 Capzb Cdc42ep2 Cln3 Cobl Coro1b Coro1c Crk Csrp1 Csrp2 Daam1 Diaph1 Diaph3 Dlc1 Dnajb6 Enah Epb41 Epb41l2 Fgd1 Flii Flna Flnb Fmnl2 Fscn1 Gas2l3 Kank1 Kras Mob2 Mtss1 Myh10 Nf2 Nisch Pacsin2 Pafah1b1 Palld Pdcl3 Pdgfa Pdlim1 Pdlim5 Pdlim7 Pfdn1 Pfn1 Pfn2 Pik3ca Prr5 Rac1 Ran Rhoa Rock1 Rock2 Sdad1 Sdcbp Sfrp1 Shc1 Shroom3 Slc…
GO:0030154	Biological Process	cell differentiation	289	99.1	71.36	8	23	120	138	33	139	100	17	8.32	0.68	12.24	Abhd5 Agfg1 Aggf1 Ago2 Agrn Aimp2 Alkbh1 Alkbh5 Ambra1 Anapc2 Ankrd49 Arf6 Arhgef2 Arnt Bag6 Bcl7b Bex1 Bin1 Bmpr1a Braf Bsg Btbd1 Bzw2 C1galt1 C77080 Cadm1 Cand1 Caprin1 Caprin2 Ccdc136 Ccdc85b Cchcr1 Cdc20 Cdc42 Cdk16 Cdk6 Cdyl Cep131 Cfap43 Cib1 Cited2 Clptm1 Creb1 Csrp2 Ctbp1 Ctbp2 Ctnnb1 Cyfip1 D16Ertd472e D1Pas1 Dab1 Dazap1 Dazl Ddx3x Ddx3y Ddx4 Ddx41 Dhcr7 Dhx36 Dll1 Dnmt3l Ect2 Eda2r Edf1…
GO:0030335	Biological Process	positive regulation of cell migration	80	102.86	74.22	0	8	26	46	10	31	31	8	9	0.95	9.47	Abcc1 Actn4 Adam10 Adam17 Akt2 Aldoa Apc Arhgap5 Arhgef39 Atm Bcar1 Cbll1 Ccar1 Cd151 Cib1 Cldn4 Col18a1 Cpne3 Creb3 Ddrgk1 Diaph1 Elp3 Elp5 Elp6 F2r Fer Fermt2 Fn1 Gcnt2 Gnai2 Grn Hmgb1 Hras Hspa5 Ilk Itga6 Itgav Itgb1 Lamb1 Lamc2 Lef1 Map2k1 Map4k4 Mapk8 Maz Mdk Mien1 Mpzl1 Myadm Myo1c Pak1 Pdcd10 Pdgfa Pdgfc Pdpn Pecam1 Pld1 Plet1 Ppm1f Prr5 Ptk2 Ptp4a1 Rack1 Rdx Rock2 Rras2 Rufy3 Sdcbp Seleno…
GO:0031175	Biological Process	neuron projection development	65	104.87	76.1	1	2	23	39	7	24	25	9	20.67	1.1	18.79	Alkbh1 Apc Apoe Arfgef1 Atg7 Atxn10 Bloc1s2 Bloc1s4 Bloc1s6 Camsap1 Camsap2 Camsap3 Capzb Cd24a Cdk16 Cdk5 Cntnap2 Cul4b Cyfip1 Diaph1 Dtnbp1 Ehd1 Ext1 Fgfr1 Gsk3b Herc1 Ikbkb Itgb1 Lamb1 Lamc1 Manf Map4 Mapk8 Mapk9 Mapt Myh10 Ncdn Ndel1 Nedd4 Palld Phgdh Pqbp1 Prmt1 Pten Ptprk Rab11a Rab35 Rock1 Ryk Sh3gl2 Shc1 Snapin Snx1 Srf Stmn2 Stx3 Tbc1d23 Tmem30a Tor1a Ube4b Uhmk1 Usp21 Vapa Wasf1 Wdr5
GO:0031647	Biological Process	regulation of protein stability	60	101	73.13	1	5	22	32	10	22	23	5	9	0.88	10.23	Adgrv1 Aptx Asph Atf7ip Aurka Casp3 Ccar2 Cd81 Cdkn2aip Cenpe Cmtm6 Ctsa Dact1 Dad1 Ddi2 Ddost Ddrgk1 Dpm2 Gga3 Gipc1 Gnl3l Hdac3 Hdac6 Hspa8 Ift46 Kat2a Kras Lmna Lss Mul1 Ndc80 Nedd4l Nf2 Npm1 Otud5 Pin1 Pinx1 Pten Pycard Qrsl1 Rnf128 Sox4 Stub1 Sugt1 Sumo1 Tada2a Tada3 Tardbp Tomm7 Trim24 Ubr5 Usp19 Usp28 Usp3 Usp4 Usp47 Usp7 Usp8 Vps35 Xbp1
GO:0032259	Biological Process	methylation	98	98.07	70.76	1	7	43	47	17	42	34	5	11.25	0.66	17.05	Alkbh8 Armt1 As3mt Bud23 Carm1 Carnmt1 Coq3 Coq5 Dimt1 Dnmt1 Dnmt3a Dnmt3b Dnmt3l Dph5 Eef1akmt1 Eef1akmt2 Eef2kmt Ehmt1 Ehmt2 Emg1 Ezh2 Fbl Ftsj3 Hemk1 Icmt Kmt2b Kmt2c Kmt5a Kmt5b Lcmt2 Mepce Mettl1 Mettl16 Mettl18 Mettl2 Mettl21a Mettl25 Mettl3 Mettl4 Mettl6 Mettl8 Mrm2 Mrm3 Mtap Mtr N6amt1 Ndufaf7 Nop2 Nsd1 Nsd2 Nsd3 Nsun2 Nsun4 Nsun5 Ntmt1 Pcif1 Pcmt1 Prdm15 Prdm4 Prdm5 Prmt1 Prmt3 Prmt5 Prm…
GO:0035264	Biological Process	multicellular organism growth	64	95.28	68.51	5	9	21	29	17	24	18	5	3.57	0.56	6.37	Abl2 Add1 Ankrd11 Arid5b Atf5 Atm Atrx Brca2 Ccm2 Cdkn1c Clic4 Ctc1 Dhcr7 Dicer1 Ep300 Ercc1 Ercc5 Fkbp8 Gigyf2 Gnas Gpd2 Grhl2 H3f3a H3f3b Icmt Kat2a Kdm2a Kdm6a Klf2 Kmt2c Llgl2 Mtor Ncoa3 Ndufs6 Nek1 Palb2 Pcnt Plekha1 Ptpn11 Rara Rarg Rbbp6 Rc3h2 Rmi1 Sik3 Slc12a2 Slc25a25 Sos1 Sp2 Stil Stk40 Taf10 Tarbp2 Tbl1xr1 Tmed2 Tnks2 Trp53 Wdr11 Wdr48 Wdtc1 Wwtr1 Zfp36l1 Zfx Zmpste24
GO:0035556	Biological Process	intracellular signal transduction	138	96.63	73.37	3	14	64	57	12	63	55	8	7.12	0.84	8.48	Abr Akt2 Araf Arfgef2 Arhgap29 Arhgef12 Arhgef2 Arhgef3 Arhgef7 Asb1 Asb3 Asb7 Asb8 Bcr Braf Cab39 Cab39l Casp3 Chek1 Chn1 Csk Dab1 Dapk1 Ddx3x Def8 Depdc1a Depdc7 Deptor Dgka Dgkd Dgke Dgkh Dgkz Dnmbp Dusp1 Dvl2 Ect2 Gna12 Gna13 Gsk3b Haspin Hmox1 Hunk Inpp5d Irak1 Itsn1 Jak1 Kctd9 Map3k4 Map4k1 Map4k3 Map4k4 Map4k5 Mapk1 Mapk14 Mapk3 Mapk6 Mapk7 Mapk8 Mapk9 Mapkapk3 Mark2 Mark3 Mast2 Mastl Melk…
GO:0042127	Biological Process	regulation of cell population proliferation	71	100.97	71.25	1	7	26	37	10	33	25	3	7.88	0.65	12.12	Bex4 Bid Birc6 Braf Ccdc88a Ccnd3 Cd81 Cdca7 Cdk4 Cdk6 Cfdp1 Chek1 Cib1 Clu Cnn2 Creb3 Ctnna1 Ctnnb1 Dhcr7 Dnmt1 E2f4 Egln3 Eid2 Eps15 Ezh2 Fancl Fer Fgfr1 Foxo1 Gnl3 Hck Hif1a Jarid2 Jtb Jund Jup Lrp6 Mafg Mbd2 Mif Nf2 Nfkbia Pds5b Pias1 Pid1 Pin1 Pkd2 Ptch1 Ptk2 Pura Rbbp9 Rbpj Riox2 Rnf126 Rpa3 Shc1 Sirt1 Smad4 Sparc Sqle Stat5a Stat6 Syk Tcf7 Tes Tnk2 Topors Trp53 Txnip Yap1 Yes1
GO:0042147	Biological Process	retrograde transport, endosome to Golgi	50	102.12	72.67	1	4	19	26	7	19	20	4	9	0.92	9.78	Ankfy1 Ap1s1 Arfrp1 Arl1 Cln5 Cltc Dctn1 Dennd2a Dennd5a Evi5 Gbf1 Gosr1 Gosr2 Heatr5a Heatr5b Pikfyve Plekhj1 Prepl Rab6a Rab7 Rab9 Rhobtb3 Rnf126 Snx1 Snx2 Snx5 Snx6 Spag9 Stx16 Stx5a Stx6 Tbc1d10a Tbc1d10b Tbc1d17 Tbc1d23 Tmem87a Trim27 Vamp3 Vps26a Vps26b Vps29 Vps35 Vps50 Vps52 Vps53 Vps54 Vti1a Vti1b Washc1 Ykt6
GO:0042254	Biological Process	ribosome biogenesis	97	99.34	75.05	1	6	44	46	6	42	47	2	12.86	1.02	12.61	Aatf Bop1 Brix1 Bud23 Bysl C1qbp Cebpz Cul4a Cul4b Dcaf13 Ddx27 Ddx28 Ddx31 Ddx3x Ddx51 Ddx56 Dhx30 Dhx37 Dkc1 Drosha Ebna1bp2 Efl1 Eif6 Emg1 Eral1 Fastkd2 Fcf1 Frg1 Ftsj3 Gar1 Glul Gnl2 Gnl3l Gtf3a Gtpbp10 Gtpbp4 Imp3 Imp4 Ipo4 Ipo9 Isg20l2 Krr1 Malsu1 Mphosph10 Mrpl10 Mrpl36 Mrto4 Mybbp1a Naf1 Nhp2 Nip7 Noc4l Nol11 Nop10 Nop14 Nop2 Nop53 Nop56 Nop58 Nsa2 Nsun4 Nvl Pak1ip1 Pes1 Pwp1 Rcl1 Riok1 R…
GO:0042981	Biological Process	regulation of apoptotic process	83	103.28	76.12	1	9	24	49	9	31	36	7	7.3	1.07	6.82	Acer2 Actn4 Akt1s1 Anp32a Anp32b Anp32e Apaf1 Apex1 Apoe Bad Bag4 Bag6 Bak1 Bax Bcl10 Bcl2l1 Bcl2l11 Bcl2l13 Bid Birc2 Brms1 Caap1 Casp6 Casp9 Clu Creb1 Creb3 Ctnnb1 Cul7 Daxx Ddx42 Dedd Dedd2 Dffa Dnaja3 Fadd Fbxo11 Frs2 Gja1 Gls2 Gsk3b Hip1 Hs1bp3 Ing2 Kpna1 Lcmt1 Lrp8 Maged1 Mcl1 Myc Nae1 Nf2 Nlrc4 Nop53 Pak2 Pax8 Pea15a Pink1 Pmaip1 Ppif Prdx2 Pycard Rara Rassf3 Rbm10 Rbm5 Ripk3 Rps3 Rsl1d1 S…
GO:0043065	Biological Process	positive regulation of apoptotic process	157	99.6	71.82	2	14	64	77	17	71	54	15	8.81	0.78	11.29	4930453N24Rik Acin1 Adam10 Adam17 Aifm1 Aifm2 Ano6 Anxa5 Apc Arhgef7 Arl6ip5 Atf6 Atg7 Atm Bad Bak1 Bard1 Bax Bcl10 Bcl2l1 Bcl2l11 Bclaf1 Bid Bin1 Bnip3 Bnip3l C1qbp Camk1d Capn10 Casp3 Casp6 Casp9 Ccar1 Ccar2 Cdk4 Clu Creb1 Ctnnb1 Ctnnbl1 Ctsd Dapk1 Daxx Ddx19a Ddx20 Ddx3x Degs1 Dffa Dhodh Dnaja1 Dnaja3 Dnm1l Dusp1 Dusp6 Dusp9 E2f1 Ect2 Eef1e1 Egln1 Eif2b5 Eif5a Endog Ercc3 Fadd Fam162a Fam72a F…
GO:0043066	Biological Process	negative regulation of apoptotic process	244	103.56	75.17	4	18	87	135	27	94	99	24	10.09	1.02	9.89	Aatf Abraxas2 Ada Adam17 Adar Akt2 Aldh2 Alms1 Angptl4 Ankle2 Anp32b Apc Api5 Apip Araf Arf4 Arl6ip1 Armc10 Asns Atad3a Atf5 Atg5 Atg7 Atox1 Aurka Aven Babam2 Bag1 Bag3 Bag6 Bard1 Bcl2l1 Becn1 Bfar Birc2 Birc5 Birc6 Bnip3 Bnip3l Braf Camk1d Casp3 Cat Cbl Cbs Ccng1 Cd38 Cdc73 Cdk1 Chd8 Ciapin1 Cib1 Cited2 Cln3 Clu Cops5 Cth Ctnna1 Ctnnb1 Dad1 Dapk1 Daxx Ddb1 Ddrgk1 Ddx3x Dhcr24 Dnaja1 Dnaja3 Dnajc…
GO:0043161	Biological Process	proteasome-mediated ubiquitin-dependent protein catabolic process	116	102.43	78.65	2	9	44	61	13	38	61	4	9.55	1.27	7.52	Agap3 Armc8 Arntl Arrb2 Bag6 Bfar Birc2 Btrc Cd2ap Cdc34 Cop1 Crbn Ctnnb1 Cul3 Cul4a Dcaf11 Ddb1 Derl1 Edem3 Ercc8 Faf2 Fbxl19 Fbxl3 Fbxo45 Fbxw11 Fbxw5 Fbxw7 Gid4 Gid8 Gsk3a Hace1 Herc2 Huwe1 Itch Kat5 Kctd10 Kctd17 Kctd2 Kctd5 Kif14 Klhl22 Maea Mta1 Nedd4 Nedd4l Nfe2l2 Nsfl1c Otud5 Pcbp2 Pcnp Peli1 Plaa Pml Ppp2cb Ppp2r5c Psma1 Psma2 Psma3 Psma4 Psma5 Psma6 Psma7 Psma8 Psmb1 Psmb2 Psmb3 Psmb4 P…
GO:0043524	Biological Process	negative regulation of neuron apoptotic process	67	109.42	78.83	1	2	20	44	11	16	32	8	21.33	1.48	14.41	Aars Alkbh1 Ambra1 Apoe Arrb2 Bag1 Bax Bcl2l1 Bhlhb9 Birc5 Braf Cln3 Dnajc5 F2r Fmr1 Gba Gbe1 Gclc Gclm Gpi1 Grn Hif1a Hmox1 Hras Hsp90ab1 Hspd1 Hsph1 Ilk Isl1 Itsn1 Kdm2b Kif14 Kras Lgmn Mdk Msh2 Mt1 Nefl Nmnat1 Npm1 Optn Oxr1 Park7 Pdpk1 Pik3ca Pin1 Pink1 Ppt1 Prdx2 Prdx3 Prkci Psen1 Rhoa Rock1 Set Sirt1 Six1 Six4 Snx6 Sod1 Sod2 Tyro3 Ube2v2 Vegfb Wfs1 Xiap Xrcc4
GO:0043547	Biological Process	positive regulation of GTPase activity	67	99.6	73.84	2	10	22	33	6	31	27	3	4.58	0.81	5.65	Abr Afdn Agrn Arhgap11a Arhgap30 Arhgap32 Arhgap35 Arhgef7 Asap1 Asap2 Bcar3 Bcas3 Bcr Bin1 Chn1 Dennd1b Dock11 Dvl2 Ect2 Evi5 Ezh2 F11r F2r Fermt2 Flcn Gnas Gsk3b Hras Icam1 Itga6 Itgb1 Lars Lims1 Map2k1 Map4k4 Mapre2 Myo9a Myo9b Ndel1 Net1 Picalm Pin1 Pkp4 Rab3gap1 Rabgap1 Rack1 Ralbp1 Ralgapb Rap1a Rapgef1 Rapgef6 Rasa1 Rasgrp2 Ric8a Rp2 Rsu1 S100a10 Sec23b Sema4d Smap2 Snx18 Snx9 Srgap2 Tagap…
GO:0045087	Biological Process	innate immune response	115	102.67	73.43	2	7	41	65	13	49	47	6	11.78	0.85	13.86	1810058I24Rik Adar Aim2 Akap8 Akirin2 Ankrd17 Apobec3 Arhgef2 Bst2 C1qbp Cactin Cd24a Chid1 Cnpy3 Cr1l Crcp Cyld Ddx1 Ddx21 Ddx3x Ddx58 Dhx36 Dhx9 Ecsit Fadd Fbxo9 Fer G3bp1 G3bp2 Hck Hexim1 Hk1 Hmgb1 Hmgb2 Hmgb3 Ifitm2 Ifitm3 Ipo7 Irak1 Irf1 Irf3 Itch Lgr4 Lyar Map3k5 Matr3 Mavs Mettl3 Mif Msrb1 Ndufs4 Nlrc4 Nono Optn Otud4 Otulin Parp9 Pcbp2 Pja2 Pld3 Pml Polr3a Polr3b Polr3c Polr3d Polr3e Polr…
GO:0045727	Biological Process	positive regulation of translation	54	101.51	77.06	1	3	20	30	7	17	26	4	12.5	1.25	10	Abcf1 Cdk4 Ddx39b Ddx3x Eef2 Eif2b5 Eif3c Eif3d Eif3e Eif4a3 Eif4g2 Eif4g3 Eif6 Elavl1 Ep300 Fmr1 Fxr1 Fxr2 Hnrnpd Hnrnpl Larp4 Larp4b Lin28a Mapk1 Mapk3 Mettl3 Mtor Nat10 Npm1 Nsun5 Otud6b Pcif1 Pink1 Piwil2 Pld1 Plxnb2 Poldip3 Ptbp1 Pym1 Rbm3 Rpl26 Rpl5 Rps27l Rps3a1 Rps6kb1 Serp1 Sox4 Tarbp2 Upf3a Upf3b Vim Ythdf1 Ythdf3 Zcchc4
GO:0045892	Biological Process	negative regulation of transcription, DNA-templated	234	97.89	69.75	3	25	102	104	44	92	86	12	7.36	0.72	10.22	Akirin2 Arntl Atf5 Atf7ip Bahd1 Bap1 Basp1 Bclaf1 Bcor Birc5 Brca1 Brd7 Brms1 Btaf1 Btrc C1d Calr Cbfa2t2 Cbx1 Cbx5 Ccar2 Ccdc85b Cd38 Cdk5 Cenpf Chd8 Chmp1a Cipc Cir1 Cited2 Cnot7 Commd7 Cops2 Crebzf Cry1 Ctbp1 Ctbp2 Ctcf Ctnnb1 Daxx Ddx20 Deaf1 Depdc1a Dmap1 Dnajb6 Dnmt1 Dnmt3b Dnmt3l Dpf2 E2f1 Ehmt1 Eid1 Eid2 Elf2 Epc1 Esrrb Ezh2 Fbxw11 Flcn Foxk2 Foxp1 Gatad2a Gclc Gmnn Gon4l Hdac2 Hdac3 Hexi…
GO:0045893	Biological Process	positive regulation of transcription, DNA-templated	260	96.77	70.95	5	32	114	109	41	110	97	12	6.03	0.72	8.38	Aatf Aff1 Aire Ankrd49 Apoe Arid1a Arnt Arntl Asph Atad2 Atf4 Atf5 Atf7ip Atmin Atxn7l3 Axin1 Banp Bcl10 Bicral Blm Bloc1s2 Brca1 Brca2 Brd7 Btrc Calcoco1 Cand1 Ccna2 Cd38 Cdh1 Cdk2 Cdk5rap2 Cep290 Chd8 Chek2 Chuk Cited2 Cnbp Creb1 Creb3 Crebbp Crlf3 Ctcf Ctnnb1 Cxxc1 Dcp1a Ddx5 Deaf1 Dnajc2 Dyrk1a E2f1 E2f3 Edrf1 Elf2 Eny2 Ep300 Esrrb Ets2 Etv1 Etv4 Etv5 F2r Fbxw11 Foxh1 Foxk2 Foxo1 Foxo3 Foxo4 …
GO:0045944	Biological Process	positive regulation of transcription by RNA polymerase II	454	96.83	71.28	11	54	193	196	73	187	163	31	5.98	0.75	7.97	2610021A01Rik Aatf Actr2 Actr3 Ago1 Ago2 Agrn Aire Akap8l Akirin1 Akirin2 Akt2 Ap3b1 Ap3d1 Apex1 Arf4 Arhgef2 Arid2 Arid3b Arid4b Arnt Arntl Ash2l Asxl1 Asxl2 Atad2 Atad2b Atf1 Atf2 Atf4 Atf5 Atf6 Atf6b Atm Atmin Atrx Auts2 Bach1 Bag1 Bcas3 Bclaf1 Bclaf3 Bex2 Bloc1s2 Bmpr1a Bptf Brca1 Brd8 Calcoco1 Camta1 Caprin2 Carm1 Cbfb Ccnc Ccnt1 Ccnt2 Cd81 Cdc5l Cdk5rap3 Cdk7 Cdk9 Cebpg Cebpz Cenpk Chchd2 C…
GO:0046777	Biological Process	protein autophosphorylation	71	92.61	65.91	2	8	32	29	13	33	19	6	6.1	0.54	11.3	Atm Atr Bcr Brd4 Cad Cdk12 Cdk5 Chek2 Clk1 Clk2 Clk3 Clk4 Csk Csnk1g2 Csnk1g3 Csnk2a1 Dapk1 Ddr1 Dyrk1a Eif2ak4 Eif2s1 Epha4 Fer Fgfr1 Gsk3b Hck Hk1 Hspa8 Hspa9 Htatip2 Irak1 Map4k1 Mapk14 Mapkapk3 Mark2 Melk Mtor Nek2 Oxsr1 Pak1 Pak2 Pask Pim1 Pim2 Pim3 Prkcd Ptk2 Ripk1 Ripk3 Slk Smg1 Stk11 Stk16 Stk17b Stk24 Stk25 Stk4 Syk Taf1 Taok1 Trim24 Trim28 Trpm7 Ttk Tyro3 Uhmk1 Vrk1 Vrk2 Wnk1 Wnk3 Yes1
GO:0048511	Biological Process	rhythmic process	85	98.01	70.01	1	7	39	38	19	31	30	5	9.62	0.7	13.74	Arntl Atf4 Atg7 Btrc Ccar2 Cdk1 Cdk5 Cipc Creb1 Crebbp Cry1 Csnk1d Csnk1e Csnk2a1 Cul4a Ddb1 Ddx5 Dhx9 Dnm1l Dtl Enox1 Ep300 Ezh2 Fbxl3 Fbxw11 Fbxw7 Gfpt1 Gsk3b Hdac2 Hdac3 Hnrnpd Hnrnpu Huwe1 Id3 Kat2b Kdm2a Kdm5b Kdm5c Klf10 Klf9 Lgr4 Maged1 Mapk8 Mapk9 Mettl3 Mta1 Mtor Mybbp1a Mycbp2 Nampt Ncoa2 Ncor1 Nfil3 Nfya Noct Nono Nr1d2 Ogt Piwil2 Pml Ppp1ca Ppp1cb Ppp1cc Prkaa1 Prmt5 Pspc1 Rack1 Rock2…
GO:0050821	Biological Process	protein stabilization	112	104.9	77.91	4	7	41	60	14	31	55	12	9.18	1.49	6.16	Atf7ip Atp1b1 Atp1b3 Bag1 Bag3 Bag4 Bag5 Bag6 Calr Caml Ccnh Cct2 Cct3 Cct4 Cct5 Cct6a Cct7 Cct8 Cdc37 Cdc37l1 Cdk7 Chek2 Chp1 Clu Cog3 Cog7 Creb1 Crtap Ctnnd1 Dnaja3 Dnlz Ep300 Epha4 Fbxw7 Flna Flot1 Flot2 Gapdh Golga7 Grn Gtpbp4 Hcfc1 Hip1 Hsp90aa1 Hsp90ab1 Hspd1 Ifi30 Ipo9 Lamp1 Mcm8 Morc3 Mtmr9 Mtrr Mul1 Naa15 Naa16 Nckap1 Ncln Nop53 Npm1 P3h1 Park7 Pdcd10 Pdcl3 Pex19 Pex6 Pfn1 Pfn2 Phb Phb2 …
GO:0051028	Biological Process	mRNA transport	74	100.08	74.4	0	6	31	37	11	28	31	4	11.33	0.9	12.59	Aaas Ahctf1 Alyref Casc3 Cetn2 Cetn3 Ddx39b Dhx9 Eif5a Eny2 Fmr1 Fyttd1 G3bp2 Gle1 Hnrnpa1 Hnrnpa2b1 Hnrnpa3 Igf2bp1 Igf2bp2 Igf2bp3 Iws1 Khsrp Lrpprc Magoh Magohb Mapt Mcm3ap Myo1c Ncbp1 Ncbp2 Ncbp3 Ndc1 Nup107 Nup133 Nup155 Nup160 Nup188 Nup214 Nup35 Nup37 Nup43 Nup54 Nup62 Nup85 Nup88 Nup93 Nup98 Nxf1 Nxt1 Nxt2 Poldip3 Pom121 Qk Ranbp17 Ranbp2 Sarnp Sec13 Seh1l Senp2 Slbp Srsf1 Srsf3 Srsf7 Sup…
GO:0051092	Biological Process	positive regulation of NF-kappaB transcription factor activity	51	98.5	77.5	1	4	23	23	7	13	29	2	9.2	1.55	5.94	Aim2 Arhgef2 Bcl10 Carm1 Cat Chuk Cib1 Clu Cth Ddrgk1 Dhx33 Dhx9 Eda2r Fer Flot1 Flot2 Icam1 Ikbkb Ikbkg Irak1 Kras Lamtor5 Lrrfip1 Lrrfip2 Mtdh Mtpn Nlrc4 Npm1 Prdx3 Prkci Prkcz Psma6 Pycard Rbck1 Rhebl1 Ripk1 Ripk3 Ripk4 Rnf25 Rps3 Terf2ip Tfrc Traf2 Trim13 Trim25 Trim27 Trim32 Trim37 Trim6 Triml2 Ube2n
GO:0051301	Biological Process	cell division	282	97.33	72.39	3	33	116	130	37	116	113	16	6.83	0.84	8.13	Abraxas2 Actr8 Ahctf1 Anapc1 Anapc10 Anapc11 Anapc13 Anapc15 Anapc16 Anapc2 Anapc4 Anapc5 Anapc7 Ankle2 Anln Anxa11 Arf6 Arhgef2 Arl3 Arl8b Arpp19 Aspm Aurka Aurkb Babam1 Babam2 Becn1 Birc5 Birc6 Bod1 Bora Brcc3 Bub1 Bub1b Bub3 Ccdc124 Ccna2 Ccnb1 Ccnb2 Ccnd1 Ccnd3 Ccne1 Ccne2 Ccnf Ccng1 Ccnk Ccnt1 Ccnt2 Ccny Ccsap Cd2ap Cdc123 Cdc16 Cdc20 Cdc23 Cdc25a Cdc25b Cdc26 Cdc27 Cdc6 Cdc7 Cdca2 Cdca3 Cdc…
GO:0051321	Biological Process	meiotic cell cycle	50	97.96	70.38	2	5	20	23	8	22	15	5	6.14	0.67	9.16	Actr2 Actr3 Aurka Bub3 Ccnb1ip1 Cdk2 Clasp2 Ddx4 Exo1 Fkbp6 Hormad1 Klhdc3 Mki67 Mlh1 Mns1 Mre11a Nbn Nek2 Piwil2 Ppp2ca Psma8 Psmc3ip Rad50 Rad51 Rbbp8 Rbm7 Rec114 Rpa1 Sirt2 Smc1a Smc3 Spin1 Stag2 Stk35 Sun1 Syce1 Syce2 Sycp1 Tdrd12 Tex15 Tex19.1 Trip13 Tubgcp2 Tubgcp4 Tubgcp5 Utp14b Xlr3a Xlr3c Ythdc2 Zfp318
GO:0051607	Biological Process	defense response to virus	68	105.56	74.09	1	3	26	38	8	28	29	3	16	0.89	17.98	Abcf3 Adar Agbl5 Apobec3 Atg7 Bcl2l1 Becn1 Bnip3 Bnip3l Bst2 Chuk Cnot7 Crcp Cxadr Ddx1 Ddx17 Ddx21 Ddx41 Ddx58 Dhx36 Dicer1 Eif2ak4 Exosc4 Exosc5 Fadd G3bp1 Hyal2 Ifitm2 Ifitm3 Ilf3 Irf1 Irf3 Itch Lsm14a Mavs Mov10 Ncbp3 Nt5c3 Oas1a Oas1g Parp9 Pcbp2 Pla2g10 Pml Polr3b Polr3c Polr3d Polr3e Polr3f Polr3g Polr3h Polr3k Pqbp1 Pycard Riok3 Ripk3 Samhd1 Serinc3 Setd2 Skp2 Slfn9 Tagap Tbk1 Trim25 Ttc4…
GO:0051726	Biological Process	regulation of cell cycle	71	101.24	75.59	1	6	27	37	8	26	35	2	9.14	1.09	8.39	Apc Arntl Atm Bak1 Bap1 Bax Bcr Birc2 Bop1 Btrc Ccnd1 Ccnd3 Ccndbp1 Ccne1 Ccne2 Ccnf Ccng1 Ccni Cdk4 Cdk6 Cdk7 Clic1 Cops5 Csnk2a1 Csnk2a2 Ctbp1 Dicer1 Dtl E2f1 E2f4 E2f5 Fbxl3 Fignl1 Gadd45a Hspa8 Id3 Itgb1 Jund Mastl Nf2 Nop53 Npm1 Nras Nup214 Pclaf Pes1 Ppp2ca Prr11 Psmg2 Pten Pum1 Rack1 Rad51d Rbl1 Sfn Sfpq Sgk1 Sirt2 Skp2 Son Tacc3 Tardbp Tfdp1 Tfdp2 Trp53 Tsc2 Txlng Uba3 Usp16 Wdr12 Wfs1
GO:0055085	Biological Process	transmembrane transport	84	99.87	73.42	3	9	31	41	5	41	33	5	6	0.83	7.23	Abcb10 Abcb7 Abcc1 Abcc4 Abcc5 Abcd3 Abcg2 Ano6 Atp1a1 Atp6v0e Clcn3 Disp1 Gja1 Gjc1 Hvcn1 Itpr1 Itpr3 Mfsd1 Mfsd10 Mfsd14a Mfsd14b Ralbp1 Ryr3 Sfxn1 Slc12a2 Slc12a4 Slc15a4 Slc16a1 Slc16a3 Slc18b1 Slc19a1 Slc19a2 Slc20a1 Slc23a2 Slc25a1 Slc25a11 Slc25a12 Slc25a16 Slc25a17 Slc25a19 Slc25a25 Slc25a36 Slc25a4 Slc25a44 Slc25a5 Slc26a2 Slc2a1 Slc2a3 Slc30a5 Slc30a6 Slc30a9 Slc31a1 Slc35b1 Slc35b2 Slc…
GO:0055114	Biological Process	oxidation-reduction process	292	114.12	85.47	1	9	66	216	18	64	150	60	28.2	2.56	11.02	4833439L19Rik Aass Acad11 Acad8 Acadl Acadm Acads Acadsb Acadvl Acox1 Adh5 Adi1 Ado Agps Aifm1 Aifm2 Akr1a1 Akr1b8 Akr1e1 Akr7a5 Aldh16a1 Aldh18a1 Aldh1b1 Aldh2 Aldh3a2 Aldh6a1 Aldh7a1 Aldh9a1 Alkbh4 Alkbh5 Alkbh8 Asph Bckdha Bckdhb Bdh1 Blvrb Cat Cbr1 Cbr3 Ccs Cdo1 Chchd4 Coq6 Coq7 Cox4i1 Cox6a1 Cox7a1 Cox7a2 Cryz Cryzl1 Ctbp1 Ctbp2 Cyb5a Cyb5b Cyb5r1 Cyb5r3 Cyb5r4 Cyc1 Cyp20a1 Cyp51 D2hgdh Decr…
GO:0060271	Biological Process	cilium assembly	75	99.36	73.9	1	6	33	35	7	32	32	4	9.71	0.92	10.55	2700049A03Rik Abcc4 Actr2 Actr3 Alms1 Arl3 Arl6 Armc9 Asap1 Atp6v1d Atxn10 B9d1 Bbs2 C2cd3 Ccdc28b Ccdc66 Cenpj Cep131 Cep19 Cep250 Cep290 Cep41 Cep70 Cep83 Cep89 Cfap20 Cfap43 Cluap1 Dync2li1 Dynll1 Dynll2 E2f4 Ehd1 Ehd4 Fam149b Flna Fnbp1l Ift172 Ift20 Ift43 Ift46 Ift52 Ift74 Ift81 Ift88 Intu Iqcb1 Kif3a Mks1 Nek1 Nudcd3 Ofd1 Pcm1 Pcnt Pibf1 Ptpn23 Rab23 Rab3ip Rab8a Rabl2 Rfx2 Rilpl1 Rpgr Snap…
GO:0072659	Biological Process	protein localization to plasma membrane	69	100.09	75.32	0	8	26	35	14	20	30	5	7.62	1.03	7.4	Akt2 Ank3 Anxa2 Arl6ip5 Atp1b1 Atp1b3 Bag4 Bsg C2cd5 Cacnb3 Cd81 Cdh1 Clasp2 Cln3 Dennd4c Dlg1 Efr3a Ehd1 Ehd4 Epb41l3 Epha2 Exoc5 Ezr F11r Fam126b Flna Flot1 Flot2 Gak Ift20 Ikbkb Itgb1bp1 Jup Lrp6 Map7 Mpp5 Myadm Myl12a Pacs2 Pgap2 Pkp2 Ppil2 Prkcz Ptch1 Rab10 Rab11a Rab34 Rab8a Rab8b Rac1 Ramp3 Rap1a Rapgef6 Rdx Rock1 Rock2 S100a10 Scp2 Sec16a Sec23a Slc9a3r1 Slc9a3r2 Slmap Sptbn1 Tmed2 Tspan5…
GO:0098609	Biological Process	cell-cell adhesion	52	98.76	73.33	0	7	21	24	11	17	20	4	6.43	0.86	7.48	Adgrv1 Arvcf Bsg Cbll1 Cd2ap Cdc42 Cdh1 Cdh3 Ctnnb1 Ctnnd1 Cxadr Dlg1 Dlg3 Efr3a Elmo2 Emb F11r Fat1 Fblim1 Fndc3a Icam1 Itga6 Jam2 Jam3 Jup Lama3 Lims1 Lmo7 Lrp6 Mpzl2 Myh9 Nectin3 Pard3 Pdpn Pecam1 Pkp2 Pkp4 Plpp3 Pnn Psen1 Pvr Rapgef1 Rpsa Shc1 Srf Synj2bp Tjp1 Tjp2 Tln1 Tln2 Tmem47 Vmp1
GO:1990830	Biological Process	cellular response to leukemia inhibitory factor	95	97.99	69.89	1	12	41	41	16	45	33	1	6.31	0.56	11.27	Adam23 Arid5b Bcat2 Bclaf1 Cacybp Chchd4 Creb1 Ctbp2 Cth Dtx1 Eed Eef1e1 Egln3 Eif4a2 Elavl2 Enah Eps8 Fgf4 Gclm Gfpt2 Gldc Gnpnat1 Gtf2h1 Hells Hk2 Hnrnpu Icam1 Ildr1 Ina Jarid2 Kat6b Kdm3a Kdm5b Klf5 Laptm5 Lrrc2 Mat2a Mcf2 Mga Mkrn1 Mrpl15 Mtf2 Myb Mybl2 Mynn Ncl Nefh Nfyb Nme7 Nol8 Nrp2 Nup35 Otx2 Pcolce Pcolce2 Pdcd10 Pfkp Phc1 Piga Pla2g10 Pml Pmm1 Pou5f1 Prdm5 Ptp4a3 Rarg Rfx2 Rif1 Rnf138 …
